# Supplementary material for: Anti-cyclooxygenase, anti-glycation, and anti-skin aging effect of Dendrobium officinale flowers’ aqueous extract and its phytochemical validation in aging
Source: Front Immunol. 2023 Mar 17;14:1095848. doi: 10.3389/fimmu.2023.1095848 (PMC10064984; doi:10.3389/fimmu.2023.1095848)
Supplement: Supplementary file 2 [file Table_1.xlsx]

## Sheet: Compounds
阳性药	Trolex
	Positive1 Celecoxib （381.37）
	Positive2 NS-398 （314.36）
T3	Rutin
T4	Schaftoside
T6	Vicenin-1
T7	Vicenin-2
T8	Vicenin-3
T9	Quercetin-3-O-sophoroside
T10	Apigenin-6-C-α-L-arabinoside-8-C-β-D-xyloside
T11	Quercetin 3-O-(6''-O-malonyl)-β-D-glucoside
T12	Kaempferol-3-O-rutinoside
T13	Astragaline (Kaempferol 3-β-D-glucopyranoside)
T14	Isorhamnetin-3-O-glucoside
T15	Isoquercitrin
T16	Luteolin 6-C-β-D- xyloside -8-C-β-D- glucoside
T17	Luteolin-6-C-β-D-glucopyranoside
T19	Luteolin-6-C-β-D- glucoside -8-C-β-D- xyloside
T21	Neoschaftoside

## Sheet: DPPH
	trolox				Dendrobium officinale flower-W						trolox 0.5mM					T3 Rutin 2mM				T4 Schaftoside 2mM				T6 Vicenin-1 2mM				T7 Vicenin-2 2mM				T8 Vicenin-3 2mM				T10 Apigenin-6-C-α-L-arabinoside-8-C-β-D-xyloside 2mM				T11 Quercetin 3-O-(6''-O-malonyl)-β-D-glucoside 2mM				T12 Kaempferol-3-O-rutinoside 2mM				T13 Astragaline 2mM
ug/ml	1	2	3	4	ug/ml	5	6	7	8			1	2	3	4	9	10	11	12	0.4617	0.4567	0.4553	0.0409	0.4407	0.454	0.4506	0.0416	0.4524	0.4554	0.447	0.0413	0.457	0.4452	0.4504	0.0416	0.4375	0.4478	0.4583	0.0411	0.4447	0.4622	0.4478	0.0409	0.4272	0.4449	0.4447	0.0451	0.4369	0.4409
1000	0.0739	0.0744	0.0735	0.0409	1000	0.3022	0.268	0.2851	0.0444			0.395	0.4003	0.4073	0.0399	0.4433	0.4464	0.4448	0.0419	0.393	0.3962	0.3816	0.041	0.4144	0.4166	0.407	0.0431	0.4221	0.4077	0.4247	0.0417	0.4341	0.4344	0.4345	0.0426	0.4198	0.4344	0.4329	0.0415	0.0663	0.0673	0.0656	0.0415	0.3845	0.4025	0.4022	0.0417	0.3855	0.3909
500	0.089	0.0949	0.0826	0.0402	500	0.4496	0.4571	0.4396	0.0418			0.1396	0.1355	0.1453	0.0405	0.0771	0.0762	0.0751	0.0429	0.4272	0.408	0.411	0.0409	0.4117	0.4253	0.4197	0.0419	0.4434	0.4144	0.4237	0.0417	0.4435	0.4399	0.4376	0.042	0.4225	0.4333	0.45	0.0419	0.0664	0.0665	0.0655	0.0415	0.4017	0.4021	0.4119	0.0422	0.4136	0.4319
250	0.12	0.1136	0.1042	0.0402	250	0.5554	0.5668	0.5765	0.0413			0.1789	0.1937	0.1914	0.041	0.0803	0.0799	0.0798	0.0425	0.4392	0.4315	0.4354	0.0408	0.4406	0.4332	0.4428	0.0418	0.4608	0.4447	0.4435	0.0416	0.4502	0.4495	0.4315	0.042	0.4349	0.4558	0.4526	0.0412	0.0674	0.068	0.0677	0.0411	0.4157	0.4093	0.4235	0.0411	0.4211	0.4246
125	0.1141	0.1184	0.1126	0.0404	125	0.6364	0.6356	0.6434	0.0403			0.2426	0.2408	0.2309	0.0411	0.0869	0.0872	0.0866	0.0424	0.4539	0.4437	0.4407	0.0408	0.4419	0.4426	0.4391	0.0415	0.4639	0.4522	0.4374	0.0421	0.4487	0.4551	0.4289	0.0419	0.4266	0.4627	0.4592	0.0413	0.071	0.0707	0.0701	0.041	0.4266	0.4476	0.4366	0.0411	0.433	0.441
62.5	0.1517	0.124	0.1113	0.0403	62.5	0.6873	0.6851	0.6916	0.0402			0.2901	0.2928	0.2915	0.0405	0.0963	0.0983	0.096	0.0422	0.4491	0.4413	0.4495	0.0406	0.45	0.4461	0.4449	0.0413	0.4571	0.4394	0.4471	0.0413	0.4574	0.4647	0.4447	0.0415	0.4361	0.4686	0.4638	0.0415	0.0833	0.0869	0.0903	0.0408	0.4317	0.4398	0.4452	0.0414	0.4357	0.4436
31.25	0.3264	0.3494	0.3341	0.0404	31.25	0.7317	0.7246	0.7303	0.0408			0.3274	0.3266	0.3352	0.0407	0.1391	0.1339	0.1298	0.0432	0.4542	0.4542	0.4644	0.0407	0.4501	0.447	0.4404	0.0411	0.4569	0.4283	0.4279	0.042	0.4513	0.4614	0.4449	0.0417	0.4502	0.4653	0.4622	0.0416	0.1467	0.1543	0.1459	0.0409	0.4321	0.4403	0.4471	0.0407	0.4394	0.4425
15.625	0.5086	0.5285	0.5048	0.0407	15.625	0.737	0.7218	0.7134	0.0405			0.3488	0.3553	0.3539	0.0411	0.2091	0.2248	0.1991	0.0421	0.4555	0.4504	0.4464	0.0419	0.4423	0.4409	0.4466	0.0414	0.4628	0.4588	0.4412	0.0418	0.4501	0.449	0.4387	0.042	0.4317	0.4486	0.45	0.0419	0.23	0.222	0.2275	0.0417	0.4315	0.4417	0.4461	0.0419	0.4328	0.4328
	0.7464	0.721	0.7468	0.0414		0.7373	0.6866	0.6978	0.0407			0.36	0.3718	0.3617	0.0417	0.2879	0.2786	0.2839	0.0425
																						0.417				0.406833				0.4103				0.409267				0.406767				0.410667				0.393833
	0.033	0.0335	0.0326			0.2578	0.2236	0.2407						0.360967				0.402933		0.155875	0.148201	0.183213		0.0873413	0.0819336	0.105531		0.0728735	0.10797	0.0665367		0.043411	0.042678	0.0424336		0.0699828	0.03409	0.0377776		0.93961	0.937175	0.941315		0.129581	0.0838764	0.0846382		0.126315	0.112572
	0.0488	0.0547	0.0424			0.4078	0.4153	0.3978			500	0.725459	0.736818	0.709668		0.915122	0.917356	0.920086		0.0736211	0.119664	0.11247		0.0910283	0.0575993	0.0713642		0.0209603	0.0916403	0.0689739		0.018977	0.0277733	0.0333931		0.0643284	0.0377776	-0.00327788		0.939367	0.939123	0.941558		0.0871773	0.0861617	0.061278		0.054038	0.00746522
	0.0798	0.0734	0.064			0.5141	0.5255	0.5352			250	0.61797	0.576969	0.583341		0.906188	0.907181	0.907429		0.0446043	0.0630695	0.053717		0.019746	0.0379353	0.0143384		-0.0216914	0.0175481	0.0204728		0.00260629	0.00431666	0.0482978		0.0321232	-0.0192576	-0.0113906		0.935958	0.934497	0.935227		0.0488362	0.0650868	0.0290309		0.0395317	0.0306244
	0.0737	0.078	0.0722			0.5961	0.5953	0.6031			125	0.441777	0.446763	0.47419		0.88956	0.888815	0.890304		0.00935252	0.0338129	0.0410072		0.0158132	0.0140926	0.0226956		-0.0280283	0.000487448	0.0365586		0.00602704	-0.00961069	0.0544063		0.0527739	-0.0359748	-0.0273703		0.926948	0.927679	0.92914		0.0211595	-0.0321625	-0.00423191		0.00390227	-0.0164574
	0.1114	0.0837	0.071			0.6471	0.6449	0.6514			62.5	0.308523	0.301043	0.304645		0.865735	0.860771	0.866479		0.0203837	0.0390887	0.0194245		-0.00458828	0.00499795	0.00794756		-0.0134048	0.0297343	0.0109676		-0.0162079	-0.0340446	0.0148233		0.0299107	-0.0499877	-0.0381873		0.89651	0.887744	0.879464		0.00897165	-0.0115954	-0.0253068		-0.00271463	-0.0228198
	0.286	0.309	0.2937			0.6909	0.6838	0.6895			31.25	0.205744	0.20796	0.184135		0.761995	0.774901	0.785076		0.00839329	0.00839329	-0.0160671		-0.00532569	0.00229414	0.018517		-0.0112113	0.0584938	0.0594687		-0.000814465	-0.0254928	0.0148233		-0.00450709	-0.0416291	-0.034008		0.74237	0.723864	0.744318		0.00617859	-0.0146424	-0.0319086		-0.01264	-0.0205294
	0.4679	0.4878	0.4641			0.6965	0.6813	0.6729			15.625	0.147567	0.12956	0.133438		0.585539	0.546575	0.610357		0.00815348	0.0203837	0.029976		0.0145842	0.0180254	0.00401475		-0.0260785	-0.0163295	0.0265659		0.00285063	0.00553836	0.0307053		0.0417111	0.000163894	-0.00327788		0.541477	0.560958	0.547565		0.010749	-0.0151502	-0.0263225		0.00593824	0.00593824
	0.705	0.6796	0.7054	0.696667		0.6966	0.6459	0.6571	0.666533		7.8125	0.118201	0.0855111	0.113492		0.390966	0.414047	0.400893
1000	0.952634	0.951916	0.953208			0.613203	0.664516	0.63886
500	0.929956	0.921487	0.939142			0.388147	0.376894	0.403151				T9 Quercetin-3-O-sophoroside 0.5mM				T15 Isoquercitrin 0.5mM				T16 Luteolin 6-C-β-D- xyloside -8-C-β-D- glucoside 0.5mM					T17 Luteolin-6-C-β-D-glucopyranoside 0.5mM					T19 Luteolin-6-C-β-D- glucoside -8-C-β-D- xyloside 0.5mM				T21 Neoschaftoside 0.5mM
250	0.88546	0.894646	0.908138			0.228657	0.211553	0.196999				0.3799	0.3868	0.3841	0.0406	0.3926	0.3906	0.3901	0.0408	0.3674	0.3885	0.4033	0.041		0.3994	0.3966	0.3928	0.0409		0.3918	0.3911	0.3916	0.0411	0.4037	0.4065	0.4036	0.0468
125	0.894216	0.888044	0.896369			0.105626	0.106827	0.0951238				0.1748	0.1195	0.1452	0.0405	0.133	0.132	0.1777	0.0414	0.1604	0.1688	0.1535	0.0491		0.1183	0.1167	0.1167	0.0432		0.1353	0.1243	0.1507	0.0442	0.3342	0.3286	0.3217	0.042
62.5	0.840103	0.879862	0.898091			0.0291073	0.0324081	0.0226557				0.2199	0.1662	0.1937	0.0405	0.2056	0.2087	0.2126	0.0418	0.2279	0.2337	0.1965	0.0442		0.1786	0.1736	0.1579	0.0416		0.161	0.1864	0.2245	0.0415	0.3602	0.3658	0.3553	0.0411
31.25	0.589493	0.556481	0.578441			-0.0366092	-0.0259565	-0.0345086				0.2407	0.1961	0.2214	0.04	0.2309	0.2414	0.2535	0.0416	0.259	0.2714	0.2365	0.0426		0.2086	0.2016	0.2002	0.041		0.2087	0.2179	0.2409	0.0416	0.3707	0.3869	0.3754	0.0402
15.625	0.328405	0.299842	0.33386			-0.0450113	-0.0222056	-0.0096024				0.284	0.2491	0.266	0.0398	0.2838	0.2887	0.2993	0.0414	0.2911	0.3024	0.2848	0.0424		0.2521	0.2596	0.2541	0.0406		0.2486	0.2694	0.2885	0.0418	0.376	0.391	0.3873	0.0397
												0.307	0.2717	0.2877	0.0405	0.3205	0.3198	0.3211	0.0413	0.3122	0.3236	0.3106	0.0416		0.297	0.287	0.2884	0.041		0.2834	0.2935	0.3137	0.0414	0.3888	0.4046	0.4003	0.0403
												0.3321	0.3166	0.3268	0.04	0.3441	0.3497	0.3489	0.041	0.3291	0.3449	0.3358	0.0413		0.3276	0.3235	0.3264	0.0404		0.3201	0.328	0.3373	0.0416	0.3841	0.3955	0.3989	0.0398
	15.625	31.25	62.5	125	250	500	1000					0.3487	0.3429	0.3449	0.0417	0.3599	0.3691	0.3631	0.0415	0.3423	0.3697	0.3663	0.0417		0.3458	0.348	0.3438	0.0414		0.3433	0.3476	0.3573	0.0413	0.3773	0.3914	0.3828	0.0415
	0.328405	0.589493	0.840103	0.894216	0.88546	0.929956	0.952634
	0.299842	0.556481	0.879862	0.888044	0.894646	0.921487	0.951916							0.343				0.3503				0.3454					0.355367					0.3504				0.3578
	0.33386	0.578441	0.898091	0.896369	0.908138	0.939142	0.953208					0.608455	0.769679	0.694752		0.73851	0.741365	0.610905		0.677765	0.653445	0.697742			0.788669	0.793171	0.793171			0.740011	0.771404	0.696062		0.183343	0.198994	0.218278
												0.476968	0.633528	0.553353		0.532401	0.523551	0.512418		0.468153	0.451361	0.559062			0.614483	0.628553	0.672732			0.658961	0.586473	0.47774		0.108161	0.0925098	0.121856
	-0.0450113	-0.0366092	0.0291073	0.105626	0.228657	0.388147	0.613203					0.414869	0.544898	0.471137		0.459606	0.429632	0.39509		0.37348	0.33758	0.438622			0.528374	0.548072	0.552012			0.523116	0.496861	0.431221		0.0762996	0.0310229	0.0631638
	-0.0222056	-0.0259565	0.0324081	0.106827	0.211553	0.376894	0.664516					0.288047	0.389796	0.340525		0.308022	0.294034	0.263774		0.279965	0.24725	0.298205			0.40484	0.383735	0.399212			0.409817	0.350457	0.295947		0.0600894	0.0181666	0.0285075
	-0.0096024	-0.0345086	0.0226557	0.0951238	0.196999	0.403151	0.63886					0.223032	0.325948	0.2793		0.202969	0.204967	0.201256		0.216561	0.183555	0.221193			0.279617	0.307757	0.303818			0.309361	0.280537	0.222888		0.0259922	-0.0181666	-0.00614869
												0.148397	0.193586	0.163848		0.134742	0.118755	0.121039		0.166763	0.121019	0.147365			0.191821	0.203358	0.195197			0.205194	0.182648	0.156107		0.0377306	0.0058692	-0.00363331
												0.104956	0.121866	0.116035		0.0910648	0.0648016	0.0819298		0.129705	0.0503764	0.06022			0.14342	0.137229	0.149048			0.138128	0.125856	0.0981735		0.0614869	0.0220794	0.0461151
[truncated: 6 more columns]

## Sheet: ABTS
	trolox				Dendrobium officinale flower-W								T3 2mM				T4 2mM				T6 2mM				T7 2mM				T8 2mM				T10 2mM				T11 2mM				T12 2mM				T13 2mM				T14 2mM
										T3	Rutin		1.5649	1.4647	1.2405	0.0435	1.7339	1.8214	1.7955	0.0436	1.9024	1.7661	1.7583	0.0443	1.7695	1.78	1.7471	0.0437	1.7193	1.6879	1.7733	0.0425	1.7443	1.7195	1.7358	0.0442	1.7795	1.7192	1.7586	0.0438	1.7554	1.7351	1.725	0.0441	1.6748	1.7137	1.7447	0.044	1.8444
ug/ml	1	2	3	4	ug/ml	5	6	7	8	T4	Schaftoside		0.0512	0.0517	0.0513	0.0439	0.0668	0.0691	0.0688	0.044	0.0782	0.0782	0.0795	0.0445	0.0794	0.0792	0.0792	0.0439	0.0752	0.0746	0.075	0.0439	0.0675	0.0682	0.0686	0.044	0.0508	0.0505	0.0505	0.0453	0.0463	0.0464	0.047	0.0454	0.0452	0.0456	0.0454	0.0434	0.0453
500	0.0455	0.0448	0.0434	0.0446	1000	0.0525	0.0497	0.0505	0.046	T6	Vicenin-1		0.0586	0.0587	0.0591	0.0444	0.0885	0.0928	0.0935	0.0438	0.1108	0.1098	0.1095	0.0444	0.1092	0.1094	0.1089	0.0444	0.103	0.0999	0.1032	0.0443	0.0933	0.0922	0.0941	0.0445	0.0569	0.0564	0.0568	0.0449	0.0472	0.0464	0.0465	0.0449	0.0456	0.0458	0.0462	0.0438	0.0451
250	0.0437	0.0442	0.0443	0.0445	500	0.3541	0.3536	0.3595	0.0445	T7	Vicenin-2		0.062	0.0623	0.0626	0.0446	0.1283	0.1364	0.1439	0.0443	0.1684	0.1735	0.1707	0.044	0.1677	0.1656	0.1648	0.0436	0.1598	0.1575	0.1582	0.0436	0.1428	0.1441	0.1443	0.0438	0.0618	0.0629	0.0623	0.0443	0.0459	0.0471	0.0464	0.0439	0.0453	0.046	0.0458	0.0443	0.0457
125	0.0445	0.0446	0.0449	0.0445	250	0.8638	0.8649	0.8494	0.0457	T8	Vicenin-3		0.06	0.0598	0.0599	0.0449	0.2341	0.257	0.2904	0.0443	0.3178	0.3298	0.3192	0.0443	0.3053	0.3005	0.3006	0.0437	0.2988	0.2932	0.3018	0.0441	0.2699	0.2699	0.2741	0.0444	0.0598	0.0608	0.0603	0.0437	0.0456	0.0464	0.0466	0.0444	0.0458	0.0458	0.0462	0.0444	0.0454
62.5	0.0679	0.0525	0.0839	0.0441	125	1.2632	1.2703	1.2785	0.0451	T9	Quercetin-3-O-sophoroside		0.055	0.0542	0.0542	0.0447	0.4887	0.555	0.6358	0.0451	0.6988	0.7394	0.7166	0.045	0.5958	0.5749	0.5783	0.0441	0.5973	0.577	0.5852	0.045	0.59	0.5918	0.5973	0.0436	0.0546	0.0553	0.0559	0.0441	0.0467	0.0455	0.0461	0.0451	0.0463	0.0471	0.0461	0.0452	0.1465
31.25	0.4593	0.5695	0.5615	0.0442	62.5	1.504	1.5124	1.5137	0.0454	T10	Apigenin-6-C-α-L-arabinoside-8-C-β-D-xyloside		0.1453	0.148	0.1368	0.0449	0.9402	1.0858	1.1483	0.0445	1.2013	1.2359	1.2164	0.0449	1.0179	1.0095	1.0064	0.0441	0.9974	0.9858	0.9921	0.0445	1.0526	1.0502	1.0665	0.0435	0.0619	0.0681	0.0672	0.0451	0.4317	0.4309	0.4345	0.0446	0.3911	0.389	0.3845	0.0442	0.7108
15.625	0.9895	0.9576	0.9519	0.0437	31.25	1.6172	1.6055	1.6022	0.0464	T11	Quercetin 3-O-(6''-O-malonyl)-β-D-glucoside		0.8303	0.8106	0.7997	0.0446	1.3103	1.4919	1.5402	0.045	1.6632	1.6553	1.654	0.0442	1.3866	1.3851	1.4056	0.0448	1.3608	1.3525	1.3576	0.0445	1.4384	1.4343	1.4422	0.0441	0.6967	0.648	0.6786	0.0439	0.9978	0.9895	0.982	0.0444	0.9657	0.96	0.9643	0.0448	1.2513
7.8125	1.0902	1.0788	1.1017	0.0443	15.625	1.6516	1.6689	1.6707	0.0453	T12	Kaempferol-3-O-rutinoside
	1.1991	1.1754	1.1897	0.0457		1.7578	1.7373	1.7451	0.0458	T13	Astragaline (Kaempferol 3-β-D-glucopyranoside)				1.37987				1.74				1.76463				1.72183				1.68433				1.689				1.70863				1.6944				1.66707
			1.18807					1.74673		T14	Isorhamnetin-3-O-glucoside		0.99471	0.994347	0.994637		0.986897	0.985575	0.985747		0.980903	0.980903	0.980166		0.979382	0.979499	0.979499		0.981417	0.981773	0.981536		0.986086	0.985672	0.985435		0.996781	0.996957	0.996957		0.999469	0.99941	0.999056		0.99892	0.99868	0.9988		1.00011
										T15	Isoquercitrin		0.989709	0.989637	0.989347		0.97431	0.971839	0.971437		0.962372	0.962938	0.963108		0.962366	0.96225	0.96254		0.965149	0.96699	0.965031		0.971107	0.971758	0.970634		0.992977	0.993269	0.993035		0.998643	0.999115	0.999056		0.99892	0.9988	0.99856		0.999608
	0.961704	0.962293	0.963471			0.969943	0.971546	0.971088		T16	Luteolin 6-C-β-D- xyloside -8-C-β-D- glucoside		0.98739	0.987173	0.986955		0.951724	0.947069	0.942759		0.929504	0.926614	0.9282		0.927926	0.929145	0.92961		0.931011	0.932377	0.931961		0.941385	0.940616	0.940497		0.989758	0.989114	0.989465		0.99882	0.998111	0.998525		0.9994	0.99898	0.9991		0.998824
	0.963219	0.962798	0.962714			0.797275	0.797561	0.794183		T17	Luteolin-6-C-β-D-glucopyranoside		0.989057	0.989202	0.989129		0.89092	0.877759	0.858563		0.84501	0.83821	0.844217		0.848069	0.850857	0.850799		0.848783	0.852108	0.847002		0.866489	0.866489	0.864002		0.990577	0.989992	0.990285		0.999292	0.99882	0.998702		0.99916	0.99916	0.99892		0.999272
	0.962545	0.962461	0.962209			0.505467	0.504838	0.513712		T19	Luteolin-6-C-β-D- glucoside -8-C-β-D- xyloside		0.992536	0.993115	0.993115		0.745057	0.706954	0.660517		0.629498	0.60649	0.619411		0.679586	0.691724	0.689749		0.672096	0.684148	0.67928		0.676495	0.675429	0.672173		0.993855	0.993445	0.993094		0.999056	0.999764	0.99941		0.99934	0.99886	0.99946		0.942689
	0.94285	0.955812	0.929383			0.276808	0.272743	0.268048		T21	Neoschaftoside		0.927239	0.925283	0.933399		0.48523	0.401552	0.365632		0.34468	0.325072	0.336123		0.43444	0.439319	0.441119		0.434257	0.441144	0.437404		0.402546	0.403967	0.394316		0.990168	0.986539	0.987066		0.771542	0.772014	0.769889		0.79191	0.79317	0.795869		0.626611
	0.613416	0.520663	0.527397			0.138948	0.134139	0.133394					0.430597	0.444874	0.452773		0.272816	0.168448	0.14069		0.0825289	0.0870058	0.0877425		0.220714	0.221586	0.20968		0.218504	0.223432	0.220404		0.174482	0.176909	0.172232		0.61794	0.646443	0.628534		0.437323	0.442221	0.446648		0.447593	0.451012	0.448432		0.324202
	0.167158	0.194007	0.198805			0.0741398	0.0808382	0.0827274
	0.0824005	0.0919956	0.0727212			0.0544455	0.0445411	0.0435106
													trolox 0.5mM				T9 0.5mM				T15 0.5mM					T16 0.5mM				T17 0.5mM				T19 0.5mM					T21 0.5mM
7.8	15.625	31.25	62.5	125	250	500	1000						1	2	3	4	5	6	7	8	9	10	11	12		1	2	3	4	5	6	7	8	9	10	11	12		5	6	7	8
0.0824005	0.167158	0.613416	0.94285	0.962545	0.963219	0.961704										0.0415	0.6031	0.5965	0.5907	0.0418	0.6626	0.6635	0.6677	0.0415		0.666	0.6629	0.664	0.0414	0.6798	0.6695	0.6669	0.0422	0.6623	0.6649	0.6551	0.0417		0.6729	0.679	0.6824	0.0418
0.0919956	0.194007	0.520663	0.955812	0.962461	0.962798	0.962293							0.0427	0.0433	0.0434	0.0418	0.0474	0.0479	0.0484	0.0417	0.0477	0.0479	0.0477	0.0418		0.0448	0.0453	0.0454	0.0427	0.0461	0.0466	0.0469	0.0417	0.0436	0.0444	0.0436	0.0417		0.0434	0.0432	0.0436	0.0415
0.0727212	0.198805	0.527397	0.929383	0.962209	0.962714	0.963471							0.0429	0.0437	0.0427	0.0421	0.0505	0.0497	0.05	0.0417	0.0477	0.0482	0.0486	0.0417		0.0457	0.0451	0.0447	0.0426	0.0484	0.0472	0.0474	0.0418	0.0442	0.0443	0.045	0.0418		0.0541	0.0538	0.0541	0.0415
													0.0439	0.0444	0.0425	0.0416	0.0504	0.0521	0.0514	0.0427	0.0467	0.047	0.0473	0.0444		0.0449	0.046	0.0456	0.0423	0.0472	0.049	0.0482	0.0413	0.0451	0.0457	0.0456	0.0425		0.089	0.0891	0.0906	0.042
	0.0544455	0.0741398	0.138948	0.276808	0.505467	0.797275	0.969943						0.2298	0.2196	0.2158	0.0408	0.0475	0.0486	0.0488	0.0417	0.0472	0.0455	0.0453	0.0424		0.0478	0.0551	0.0466	0.041	0.0463	0.0473	0.0475	0.0417	0.0459	0.0463	0.0511	0.0425		0.1616	0.1629	0.1645	0.0412
	0.0445411	0.0808382	0.134139	0.272743	0.504838	0.797561	0.971546						0.4445	0.4343	0.4335	0.0415	0.0461	0.0454	0.0456	0.0421	0.0727	0.0745	0.0696	0.0447		0.2068	0.2085	0.2047	0.0413	0.0453	0.0453	0.0456	0.042	0.1619	0.1598	0.1832	0.043		0.2924	0.2896	0.2909	0.0427
	0.0435106	0.0827274	0.133394	0.268048	0.513712	0.794183	0.971088						0.5559	0.5495	0.5564	0.0418	0.0881	0.0935	0.0939	0.0418	0.2722	0.2738	0.2743	0.0432		0.378	0.379	0.3681	0.042	0.1722	0.1716	0.1716	0.042	0.3458	0.3433	0.3783	0.0426		0.4366	0.4314	0.4346	0.0416
													0.6014	0.6024	0.6	0.0421	0.2469	0.2491	0.2482	0.0425	0.433	0.4325	0.4347	0.043		0.5045	0.499	0.503	0.0421	0.3235	0.3254	0.3168	0.0424	0.4526	0.4589	0.4666	0.043		0.5349	0.5282	0.533	0.0426
															0.589033				0.554967				0.6231					0.6229				0.629867				0.619067					0.6363
												500	0.998472	0.997453	0.997284		0.989729	0.988828	0.987927		0.990531	0.99021	0.990531			0.996629	0.995826	0.995665		0.993014	0.992221	0.991744		0.996931	0.995639	0.996931			0.997014	0.997328	0.9967
												250	0.998642	0.997284	0.998981		0.984143	0.985585	0.985044		0.990371	0.989568	0.988926			0.995023	0.995987	0.996629		0.989522	0.991427	0.991109		0.996123	0.995962	0.994831			0.980198	0.980669	0.980198
												125	0.996095	0.995246	0.998472		0.986125	0.983062	0.984323		0.996309	0.995827	0.995346			0.995826	0.99406	0.994702		0.990633	0.987775	0.989045		0.9958	0.994831	0.994992			0.926135	0.925978	0.923621
												62.5	0.679135	0.696452	0.702903		0.989549	0.987567	0.987206		0.992297	0.995025	0.995346			0.989083	0.977364	0.99101		0.992697	0.991109	0.990792		0.994508	0.993862	0.986108			0.810781	0.808738	0.806223
												31.25	0.315828	0.333145	0.334503		0.992792	0.994054	0.993693		0.955063	0.952175	0.960039			0.734307	0.731578	0.737679		0.994761	0.994761	0.994285		0.807937	0.811329	0.77353			0.607575	0.611975	0.609932
												15.625	0.127214	0.138079	0.126365		0.916572	0.906841	0.90612		0.632483	0.629915	0.629113			0.460588	0.458982	0.476481		0.79329	0.794242	0.794242		0.51023	0.514269	0.457732			0.379224	0.387396	0.382367
												7.8125	0.0504782	0.0487805	0.052855		0.63169	0.627725	0.629347		0.374097	0.3749	0.371369			0.257666	0.266495	0.260074		0.553715	0.550699	0.564352		0.338359	0.328182	0.315744			0.226308	0.236838	0.229294
																	T9 0.1mM（second）
																	9	10	11	12
																	0.6517	0.6667	0.6972	0.0413
																100	0.0499	0.0508	0.0508	0.0414
																50	0.0472	0.0475	0.0466	0.0419
																25	0.0477	0.0463	0.0461	0.0432
																12.5	0.2024	0.1985	0.2159	0.0426
																6.25	0.3953	0.3956	0.4184	0.0428
																3.125	0.5214	0.5244	0.5457	0.0431
																1.5625	0.5733	0.5844	0.6219	0.043
																			0.630567
																100	0.98652	0.985093	0.985093
																50	0.991595	0.991119	0.992546
																25	0.992864	0.995084	0.995401
																12.5	0.746577	0.752762	0.725168
																6.25	0.440979	0.440503	0.404345
																3.125	0.241476	0.236718	0.202939
																1.5625	0.15901	0.141407	0.0819369
[truncated: 3 more columns]

## Sheet: FRAP
	mM	FeSO4												NO. T				FeSO4				Trolox
		7	8	9	mean									T3	Rutin
		0.0641	0.064	0.0624	0.0635		1mM	0.2586						T4	Schaftoside		Temperature(¡C)	1	2	3		4	5	6
	1.5	0.4355	0.4374	0.4601	0.444333		1.5	0.378933						T6	Vicenin-1		36.9	0.0693	0.0716	0.0711		0.0706	0.0683	0.0668	0.0696167
	1.2	0.4198	0.393	0.3432	0.385333		1.2	0.319933						T7	Vicenin-2			0.7712	0.4877	0.4817		0.8556	0.9484	0.789
	0.9	0.3407	0.2894	0.2563	0.295467		0.9	0.230067						T8	Vicenin-3			0.5693	0.417	0.3754		0.7495	0.7427	0.6755
	0.6	0.2441	0.2091	0.2268	0.226667		0.6	0.161267						T9	Quercetin-3-O-sophoroside			0.3869	0.3327	0.304		0.5761	0.6012	0.5323
	0.3	0.1428	0.131	0.1494	0.141067		0.3	0.0756667						T10	Apigenin-6-C-α-L-arabinoside-8-C-β-D-xyloside			0.2868	0.2397	0.2105		0.4367	0.4254	0.4216
	0.15	0.1059	0.1054	0.106	0.105767		0.15	0.0403667						T11	Quercetin 3-O-(6''-O-malonyl)-β-D-glucoside			0.154	0.1448	0.1479		0.2391	0.2522	0.2837
														T12	Kaempferol-3-O-rutinoside			0.1221	0.106	0.104		0.1634	0.1729	0.1623
	Dendrobium officinale flower-W													T13	Astragaline (Kaempferol 3-β-D-glucopyranoside)
		7	8	9							mg/mL			T14	Isorhamnetin-3-O-glucoside		mM
	μg/ml	0.0709	0.0706	0.0705		mg/mL	减本底值				EC1值	误差		T15	Isoquercitrin		1.5			0.5106		0.785	0.8801	0.7222	0.563429	0.559792
	8000	0.492	0.5181	0.5535			0.4211	0.4475	0.483		4.88235	4.57744		T16	Luteolin 6-C-β-D- xyloside -8-C-β-D- glucoside		1.2			0.3843		0.6789	0.6744	0.6087	0.538801	0.0194294
	4000	0.2952	0.3398	0.2934			0.2243	0.2692	0.2229		4.40569	0.264769		T17	Luteolin-6-C-β-D-glucopyranoside		0.9			0.2716		0.5055	0.5329	0.4655	0.577145
	2000	0.1592	0.1773	0.1591			0.0883	0.1067	0.0886		4.44426			T19	Luteolin-6-C-β-D- glucoside -8-C-β-D- xyloside		0.6			0.176067		0.3661	0.3571	0.3548
	1000	0.1249	0.1491	0.1064			0.054	0.0785	0.0359					T21	Neoschaftoside		0.3			0.0793		0.1685	0.1839	0.2169
	500	0.1075	0.1063	0.1031			0.0366	0.0357	0.0326								0.15			0.0411		0.0928	0.1046	0.0955
	250	0.0845	0.0905	0.0906			0.0136	0.0199	0.0201										1mM	0.3216
	125	0.079	0.0827	0.0816			0.0081	0.0121	0.0111
	μg/ml	标准曲线对应浓度 mM FeSO4																3					4					6					7					8					10					12
	8000	1.63526	1.73847	1.87725	1.75033													4	5	6			7	8	9			1	2	3			4	5	6			7	8	9			10	11	12			4	5
	4000	0.865911	1.04144	0.860438	0.922596													0.0676	0.0711	0.0701			0.0711	0.0689	0.072			0.0764	0.0748	0.0752			0.0783	0.0767	0.0756			0.072	0.0754	0.0732			0.0724	0.0753	0.0742			0.0729	0.0739
	2000	0.334246	0.406177	0.335418	0.358614													1.9977	1.72	1.545			0.1313	0.1236	0.1211			0.1148	0.1183	0.1161			0.1238	0.1263	0.123			0.1175	0.1152	0.1208			0.118	0.1246	0.1175			0.1342	0.1415
	1000	0.200156	0.295934	0.129398	0.208496													1.3051	1.3116	1.2725			0.1001	0.0975	0.0923			0.0985	0.0976	0.0998			0.0993	0.0995	0.1035			0.0957	0.0972	0.0979			0.0961	0.0934	0.097			0.1062	0.1126
	500	0.132134	0.128616	0.116497	0.125749													1.075	0.7827	0.8511			0.0881	0.0834	0.0833			0.0881	0.0865	0.0848			0.0881	0.0865	0.0803			0.0875	0.0858	0.0882			0.0849	0.0887	0.0829			0.0935	0.0923
	250	0.0422205	0.0668491	0.067631	0.0589002													0.4788	0.5013	0.4392			0.0763	0.0857	0.0813			0.0832	0.0821	0.081			0.0875	0.0789	0.081			0.0782	0.0796	0.0804			0.0787	0.0806	0.081			0.0833	0.0847
	125	0.0207193	0.0363565	0.0324472	0.029841													0.2033	0.2871	0.2517			0.0755	0.0735	0.0752			0.0765	0.075	0.0782			0.0801	0.076	0.0778			0.0782	0.0791	0.0773			0.0799	0.081	0.0762			0.0809	0.0793
																		0.1697	0.1624	0.1618			0.0725	0.0732	0.0731			0.0766	0.077	0.075			0.0754	0.0797	0.0755			0.0745	0.0767	0.0755			0.0751	0.0721	0.0793			0.0775	0.0782
																		0.1132	0.1048	0.1314			0.0696	0.0722	0.0751			0.0774	0.0735	0.0742			0.0795	0.0776	0.073			0.0755	0.0746	0.075			0.0776	0.0765	0.0715			0.0807	0.0781
																		1.9301	1.6489	1.4749	0.219033	0.204958	0.0602	0.0547	0.0491	21.0719	24.5891	0.0384	0.0435	0.0409	32.4545	30.8667	0.0455	0.0496	0.0474	28.0348	26.4018	0.0455	0.0398	0.0476	29.5463	29.6431	0.0456	0.0493	0.0433	30.0755	28.7437	0.0613	0.0676
																		1.2375	1.2405	1.2024	0.197312	0.0122043	0.029	0.0286	0.0203	25.0315	3.31815	0.0221	0.0228	0.0246	29	1.74408	0.021	0.0228	0.0279	25.6667	1.41655	0.0237	0.0218	0.0247	31.5294	1.83989	0.0237	0.0181	0.0228	26.6446	1.83963	0.0333	0.0387
																		1.0074	0.7116	0.781	0.198529		0.017	0.0145	0.0113	27.6638		0.0117	0.0117	0.0096	31.1456		0.0098	0.0098	0.0047	25.5039		0.0155	0.0104	0.015	27.8534		0.0125	0.0134	0.0087	29.511		0.0206	0.0184
																		0.4112	0.4302	0.3691			0.0052	0.0168	0.0093			0.0068	0.0073	0.0058			0.0092	0.0022	0.0054			0.0062	0.0042	0.0072			0.0063	0.0053	0.0068			0.0104	0.0108
																		0.1357	0.216	0.1816			0.0044	0.0046	0.0032			0.0001	0.0002	0.003			0.0018	-0.0007	0.0022			0.0062	0.0037	0.0041			0.0075	0.0057	0.002			0.008	0.0054
																		0.1021	0.0913	0.0917			0.0014	0.0043	0.0011			0.0002	0.0022	-0.0002			-0.0029	0.003	-0.0001			0.0025	0.0013	0.0023			0.0027	-0.0032	0.0051			0.0046	0.0043
		Trolox																0.0456	0.0337	0.0613			-0.0015	0.0033	0.0031			0.001	-0.0013	-0.001			0.0012	0.0009	-0.0026			0.0035	-0.0008	0.0018			0.0052	0.0012	-0.0027			0.0078	0.0042
		1	2	3						mM
μg/ml	mM	0.0654	0.0644	0.0677		0.0658333				EC1值	误差
375	1.5	1.7763	1.7399	1.6647		1.7105	1.6741	1.5989	49.8043	55.091	5.12911
300	1.2	1.4952	1.4166	1.3758		1.4294	1.3508	1.31	55.4222
225	0.9	1.1295	1.0863	1.0353		1.0637	1.0205	0.9695	60.0465
150	0.6	0.8119	0.7443	0.7095		0.7461	0.6785	0.6437
75	0.3	0.4262	0.4205	0.3921		0.3604	0.3547	0.3263
37.5	0.15	0.2483	0.2285	0.2215		0.1825	0.1627	0.1557
	mM	标准曲线对应浓度 mM FeSO4
375	1.5	6.93315	6.79085	6.49687	6.74029
300	1.2	5.83425	5.52697	5.36747	5.57623
225	0.9	4.40461	4.23573	4.03636	4.22557
150	0.6	3.16302	2.89875	2.76271	2.94149
75	0.3	1.6552	1.63292	1.52189	1.60334
37.5	0.15	0.959734	0.88233	0.854965	0.89901
																	FeSO4
																	9	10
																	0.0748	0.0758		mM
																	0.3814	0.5353		1.5	0.38275
																	0.3239	0.3301		1.2	0.2514
																	0.2359	0.2674		0.9	0.17605
																	0.1859	0.2288		0.6	0.13175
125	250	500	1000	2000	4000	8000											0.1624	0.17		0.3	0.0906
0.0207193	0.0422205	0.132134	0.200156	0.334246	0.865911	1.63526											0.1211	0.119		0.15	0.04445
0.0363565	0.0668491	0.128616	0.295934	0.406177	1.04144	1.73847											0.0743	0.0745		1mM	0.2309
0.0324472	0.067631	0.116497	0.129398	0.335418	0.860438	1.87725
																9					11					14					15					16					17				19				21
37.5	75	150	225	300	375											0.0662	0.0642	0.0669			0.0652	0.0649	0.0647			0.0691	0.0698	0.0685			0.0685	0.0687	0.0685			0.0685	0.0707	0.0701			0.0747	0.0746			0.0746	0.0747			0.0746
0.959734	1.6552	3.16302	4.40461	5.83425	6.93315											0.9038	0.9842	0.8916			1.0427	0.9122	0.8712			0.375	0.3591	0.3872			0.6611	0.6374	0.6327			1.0734	0.7529	0.7438			0.5935	0.587			0.7481	0.692			0.162
0.88233	1.63292	2.89875	4.23573	5.52697	6.79085											0.5581	0.5787	0.6845			0.6019	0.7037	0.6105			0.2708	0.261	0.2454			0.4872	0.5367	0.5254			0.5843	0.5351	0.4888			0.6355	0.4958			0.5705	0.4935			0.1188
0.854965	1.52189	2.76271	4.03636	5.36747	6.49687											0.3468	0.3404	0.3568			0.4211	0.4061	0.2745			0.2156	0.2025	0.2014			0.3956	0.3439	0.3447			0.3703	0.336	0.3608			0.3899	0.3786			0.3624	0.3172			0.0971
																0.2101	0.1926	0.2044			0.2619	0.2611	0.2504			0.1569	0.1514	0.147			0.2106	0.2165	0.2037			0.2276	0.2387	0.1927			0.2479	0.2226			0.2221	0.2201			0.0837
																0.1027	0.12	0.1152			0.1476	0.1451	0.1485			0.1222	0.1205	0.1096			0.1432	0.1326	0.1313			0.1379	0.149	0.1463			0.1524	0.1496			0.1731	0.1483			0.0804
																0.0883	0.0907	0.0899			0.1145	0.1095	0.1068			0.1005	0.1011	0.0994			0.1079	0.105	0.1017			0.1101	0.1041	0.1022			0.1242	0.1092			0.1193	0.1076			0.0751
																0.0768	0.0774	0.0783			0.0883	0.0879	0.082			0.0844	0.0857	0.0852			0.0858	0.0854	0.0846			0.0897	0.0852	0.0872			0.0974	0.0906			0.0973	0.0911			0.0761
																0.8376	0.92	0.8247	0.995783	0.949599	0.9775	0.8473	0.8065	0.771967	0.826712	0.3059	0.2893	0.3187	2.68112	2.75731	0.5926	0.5687	0.5642	0.502252	0.520234	1.0049	0.6822	0.6737	0.847642	1.00914	0.5188	0.5124	0.451173	0.506567	0.6735	0.6173	1.00238	1.10028	0.0874
																0.4919	0.5145	0.6176	0.939056	0.0419184	0.5367	0.6388	0.5458	0.767775	0.0984741	0.2017	0.1912	0.1769	2.87556	0.103818	0.4187	0.468	0.4569	0.520397	0.0179006	0.5158	0.4644	0.4187	1.05882	0.143271	0.5608	0.4212	0.56196	0.0783383	0.4959	0.4188	1.19817	0.138447	0.0442
																0.2806	0.2762	0.2899	0.913959		0.3559	0.3412	0.2098	0.940394		0.1465	0.1327	0.1329	2.71525		0.3271	0.2752	0.2762	0.538053		0.3018	0.2653	0.2907	1.12096		0.3152	0.304			0.2878	0.2425			0.0225
																0.1439	0.1284	0.1375			0.1967	0.1962	0.1857			0.0878	0.0816	0.0785			0.1421	0.1478	0.1352			0.1591	0.168	0.1226			0.1732	0.148			0.1475	0.1454			0.0091
																0.0365	0.0558	0.0483			0.0824	0.0802	0.0838			0.0531	0.0507	0.0411			0.0747	0.0639	0.0628			0.0694	0.0783	0.0762			0.0777	0.075			0.0985	0.0736			0.0058
																0.0221	0.0265	0.023			0.0493	0.0446	0.0421			0.0314	0.0313	0.0309			0.0394	0.0363	0.0332			0.0416	0.0334	0.0321			0.0495	0.0346			0.0447	0.0329			0.0005
																0.0106	0.0132	0.0114			0.0231	0.023	0.0173			0.0153	0.0159	0.0167			0.0173	0.0167	0.0161			0.0212	0.0145	0.0171			0.0227	0.016			0.0227	0.0164			0.0015
[truncated: 8 more columns]

## Sheet: COX
0623数据
CK (H2O)						100%酶活（H2O）
111.53	124.378	133.637	131.062	131.861	130.16	706.915	777.478	748.916	857.21	815.552	698.339	127.105	767.402	640.297
CK (20%DMSO)						100%酶活（20%DMSO）
126.286	133.484	144.511	143.833	134.991	136.745	1080.17	887.748	775.339	1000.97	914.669	782.288	136.642	906.864	770.222
												131.873	837.133	705.26
		DOF-W 2 mg/ml						positive-1（自带） 20μM
		4	5	6					10	11	12
		1.881	2.4	2.87				μM
		201.408	229.295	209.183				20	298.133	263.853	239.89
		175.122	217.422	218.987				10	318.44	288.597	265.887
		208.312	231.873	221.82				5	395.849	314.275	300.47
		322.097	407.233	375.103				2.5	375.614	369.977	322.454
		531.131	590.925	510.558				1.25	440.61	415.103	377.602
		597.64	660.215	607.221				0.625	465.128	430.463	426.798
		639.998	682.418	670.476				0.3125	481.921	457.158	432.553
	μg/ml				IC50			µg/mL				IC50
	2000	0.901405	0.861864	0.890381	111.5	133.467	27.4219	7.6274	0.668881	0.725239	0.764635	2.281	1.3875	0.803443
	1000	0.938677	0.878699	0.87648	164.2			3.8137	0.635496	0.684559	0.721895	1.157
	500	0.891616	0.858208	0.872463	124.7			1.90685	0.508233	0.642343	0.665039	0.7245
	250	0.730278	0.609562	0.65512				0.953425	0.5415	0.550768	0.628897
	125	0.433885	0.349102	0.463056				0.476712	0.434645	0.476579	0.538232
	62.5	0.339581	0.250855	0.325996				0.238356	0.394337	0.451327	0.457352
	31.25	0.279521	0.219373	0.236306				0.119178	0.366728	0.407439	0.447891
0624 数据
CK (H2O)						100%酶活（H2O）
91.2	96.673	97.772	99.767	95.351	84.811	573.187	706.392	799.212	704.337	790.195	693.554	94.2623	711.146
CK (20%DMSO)						100%酶活（20%DMSO）
88.077	103.057	107.862	110.963	99.2	85.984	719.029	513.041	740.17	783.352	793.507	643.875	99.1905	698.829
												96.7264	704.988	608.261
0624	T3 200μM						0623	T4 2mM			0623	T6 2mM			0623	T7 2mM			0623	T8 2mM
	191.898	211.452	199.159					986.961	947.383	1054.34		1145.21	1068.02	1048.75		1111.09	1061.49	948.503		1195.18	1225.34	1223.5
	209.374	222.728	211.953					1019.16	1081.48	1124.81		1136.36	1106.47	881.87		1257.89	1068.03	916.255		1001.28	1270.89	1192.88
	211.181	235.674	227.975					1013.67	941.116	1095.98		1046.64	999.871	979.66		1013.32	1003.32	901.863		1086.11	1224.88	1177.62
	230.338	266.58	238.983					1070.85	689.451	1079.26		1037.8	1023.26	996.696		1047.57	1001.94	891.82		1069.47	1166.65	1137.33
	289.922	394.463	268.93					158.086	817.945	989.467		971.405	975.869	910.512		1037.93	967.21	714.354		1026.27	1125.91	1070
	444.417	655.273	478.94					897.115	902.75	877.898		1050.86	1016.92	868.564		954.844	950.946	601.512		971.375	1078.08	1011.89
	564.567	621.5	591.993					1004.41	650.52	1024.62		977.931	867.235	867.181		625.35	691.526	701.693		1028.18	1018.8	974.117
μM
200	0.843535	0.811388	0.831598	8.17	10.2553	2.78646		-0.212444	-0.156326	-0.307979		-0.436828	-0.327375	-0.300059		-0.388444	-0.318124	-0.157914		-0.507684	-0.550451	-0.547834
100	0.814804	0.79285	0.810564	13.42				-0.258102	-0.34646	-0.407897		-0.424281	-0.381896	-0.0634337		-0.596602	-0.327386	-0.112189		-0.232753	-0.615026	-0.50442
50	0.811833	0.771566	0.784223	9.176				-0.250317	-0.14744	-0.367023		-0.297067	-0.230749	-0.202092		-0.249817	-0.23564	-0.0917821		-0.353022	-0.549789	-0.482784
25	0.780338	0.720755	0.766126					-0.331392	0.209401	-0.343312		-0.284524	-0.263913	-0.226247		-0.298377	-0.233687	-0.0775419		-0.329431	-0.467227	-0.425659
12.5	0.682381	0.510512	0.716892					0.962832	0.0272067	-0.215997		-0.190387	-0.196716	-0.104046		-0.284712	-0.184439	0.17409		-0.268182	-0.409462	-0.330181
6.25	0.428386		0.371629					-0.0850498	-0.0930398	-0.0578017		-0.303046	-0.25493	-0.0445668		-0.166905	-0.161378	0.334091		-0.190344	-0.341642	-0.247794
3.125	0.230856	0.137256	0.185767					-0.23718	0.264602	-0.265847		-0.19964	-0.0426824	-0.0426059		0.300291	0.206458	0.192042		-0.270889	-0.257593	-0.194232
0624	T9 200μM						0624	T11 200μM						0624	T12 200μM			T13 200μM
	212.819	207.108	207.488					224.581	172.388	246.027					760.526	861.605	696.354	853.803	919.109	1009.07
	222.518	221.928	194.482					248.819	220.59	232.997					659.309	987.219	691.293	909.212	814.079	956.333
	231.948	220.914	239.072					254.902	225.671	260.541					718.231	738.784	695.754	841.608	840.312	883.617
	256.56	240.114	239.557					264.412	240.767	268.239					735.667	759.206	541.048	745.064	754.367	848.426
	330.034	301.998	283.461					373.893	302.62	349.848					711.345	683.133	620.555	671.348	774.613	892.896
	523.932	541.96	539.946					528.23	505.977	615.331					644.864	666.076	570.33	659.063	658.453	717.807
	590.989	555.096	611.993					579.732	535.292	555.652					554.369	681.847	13.398	648.674	625.882	734.788
μM							μM							μM
200	0.80914	0.818529	0.817905	11.67	10.9767	0.65041	200	0.789803	0.87561	0.754545	13.51	12.5087	2.91402	200	-0.0913068	-0.257484	0.0141939	-0.244657	-0.352022	-0.499924
100	0.793195	0.794165	0.839287	10.38			100	0.749955	0.796364	0.775967	9.226			100	0.075097	-0.463997	0.0225143	-0.335751	-0.17935	-0.41322
50	0.777692	0.795832	0.765979	10.88			50	0.739954	0.788011	0.730684	14.79			50	-0.0217726	-0.0555623	0.0151803	-0.224608	-0.222477	-0.293672
25	0.737229	0.764266	0.765182				25	0.72432	0.763193	0.718028				25	-0.0504379	-0.0891367	0.269522	-0.0658868	-0.0811812	-0.235817
12.5	0.616435	0.662527	0.693003				12.5	0.54433	0.661505	0.58386				12.5	-0.0104518	0.0359296	0.13881	0.0553045	-0.114466	-0.308927
6.25	0.297661	0.268022	0.271333				6.25	0.290595	0.32718	0.147398				6.25	0.098845	0.0639719	0.221381	0.0755014	0.0765043	-0.0210755
3.125	0.187417	0.246426	0.152886				3.125	0.205924	0.278985	0.245512				3.125	0.247622	0.0380439	1.13699	0.0925813	0.130052	-0.0489928
0623	T14 2mM						0624	T15 200μM						0624	T16 200μM						0624	T17 200μM
	300.602	286.074	351.885					204.425	218.616	223.192					208.23	203.814	233.848					153.805	158.182	156.641
	290.458	274.204	342.825					206.573	215.719	235.729					242.015	215.653	245.97					189.376	209.506	196.36
	458.734	400.239	540.36					230.203	220.195	225.033					249.682	245.151	271.087					227.858	222.12	198.634
	703.909	565.023	695.3					262.52	250.523	296.633					249.234	272.739	285.156					249.938	247.94	219.319
	721.367	768.963	824.467					380.827	404.657	450.891					379.894	374.149	411.642					308.745	282.452	249.739
	894.567	775.289	876.261					464.634	487.74	632.682					527.689	529.102	612.017					481.598	481.354	343.165
	794.877	806.488	982.816					704.193	667.006	740.23					671.985	601.952	707.928					601.942	543.261	522.914
μM							μM							μM							μM
2000	0.760756	0.781356	0.688041	515.3	535.333	149.957	200	0.82294	0.79961	0.792087	13.17	15.4433	3.68078	200	0.816685	0.823945	0.774568	12.07	14.1833	3.4039	200	0.906161	0.898965	0.901499	9.995	7.93433	2.43729
1000	0.77514	0.798187	0.700888	396.4			100	0.819409	0.804373	0.771475	13.47			100	0.761141	0.804481	0.754639	12.37			100	0.847681	0.814587	0.836199	8.564
500	0.536538	0.619479	0.420799	694.3			50	0.78056	0.797014	0.78906	19.69			50	0.748536	0.755985	0.713346	18.11			50	0.784416	0.793849	0.832461	5.244
250	0.1889	0.385829	0.201107				25	0.72743	0.747154	0.671347				25	0.749273	0.71063	0.690216				25	0.748115	0.7514	0.798454
125	0.164146	0.0966591	0.0179591				12.5	0.53293	0.493753	0.417743				12.5	0.534464	0.543909	0.482269				12.5	0.651435	0.694661	0.748443
62.5	-0.081437	0.0876894	-0.0554806				6.25	0.395149	0.357162	0.118873				6.25	0.291484	0.289161	0.152847				6.25	0.367259	0.36766	0.594847
31.25	0.0599152	0.0434518					3.125	0.00130635	0.0624429	-0.0579396				3.125	0.0542573	0.169394	-0.00483411				3.125	0.16941	0.265883	0.299335
0624	T19 200μM						0623	T21 2mM
	1	2	3					1	2	3
								1.541	1.508	1.749
	213.408	224.738	211.788					485.507	499.163	473.853
	199.301	244.19	236.51					821.732	751.993	847.059
	243.712	251.348	252.165					848.551	802.382	866.282
	267.481	285.538	269.286					831.428	704.074	809.275
	336.953	382.323	374.716					856.459	823.307	828.755
	465.672	560.434	547.991					783.193	757.436	792.844
	616.223	618.834	634.998					870.989	790.493	880.559
μM
200	0.808172	0.789545	0.810835	11.19	13.94	2.42654	μM
100	0.831364	0.757565	0.770191	15.78			2000	0.498576	0.479213	0.515101
50	0.758351	0.745797	0.744454	14.85			1000	0.0218371	0.120721	-0.0140745
25	0.719274	0.689588	0.716307				500	-0.0161901	0.0492738	-0.0413312
12.5	0.60506	0.53047	0.542977				250	0.00808894	0.188666	0.0395001
6.25	0.393442	0.237651	0.258107				125	-0.027403	0.0196038	0.011879
3.125	0.145932	0.141639	0.115065				62.5	0.0764822	0.113003	0.0627979
							31.25	-0.0480053	0.0661314	-0.0615748

## Sheet: BSA-抗糖化
牛-氨基胍		ug/ml										TPSHH				平均	IC50 µg/mL									DOF-W
Temperature(¡C)		2000	1000	500	250	125	62.5	31.25	15.625			78.125	0.1732	0.2151	0.2277	0.205333	512.7	428.367	75.149							78.125	156.25	312.5	625	1250	2500	5000	10000
												156.25	0.3449	0.3567	0.3908	0.364133	368.5									0.1732	0.3449	0.4317	0.539	0.6594	0.6956	0.7916	0.9419
25.7	239.382	139.039	143.593	154.842	168.657	188.225	191.704	210.201	216.317			312.5	0.4317	0.4466	0.4914	0.456567	403.9									0.2151	0.3567	0.4466	0.6717	0.6683	0.7838	0.9095	0.9092
	213.066	142.259	146.47	153.532	168.462	187.181	189.936	203.394	228.402			625	0.539	0.6717	0.5732	0.594633										0.2277	0.3908	0.4914	0.5732	0.6534	0.723	0.7742	0.9254
	232.622	138.012	144.696	153.591	170.968	175.452	195.639	201.731	224.325			1250	0.6594	0.6683	0.6534	0.660367
	134.984	123.269	127.499	129.914	133.535	124.359	125.888	124.798	131.786			2500	0.6956	0.7838	0.723	0.734133										AG
	135.035	125.802	127.467	132.618	129.025	128.467	122.416	128.016	135.831			5000	0.7916	0.9095	0.7742	0.8251										15.625	31.25	62.5	125	250	500	1000	2000
	135.733	128.249	127.491	133.29	132.806	132.904	130.449	130.647	135.034			10000	0.9419	0.9092	0.9254	0.9255											0.115195	0.297006	0.35935	0.604018	0.754029	0.827	0.857521
	135.251	125.773	127.486	131.941	131.789	128.577	126.251	127.82	134.217																	-0.0115889	0.188305	0.315995	0.370563	0.606112	0.768099	0.7961	0.822937
												3.芦丁				平均	IC50µM									0.0321999	0.206166	0.254742	0.496538	0.579196	0.767466	0.815153	0.868551
	104.131	13.2657	16.1073	22.9013	36.8683	59.6483	65.453	82.3807				4000	0.922011	0.918402	0.914411	0.918274	237.3	222.033	13.4942
	77.8153	16.4857	18.9843	21.5913	36.6733	58.6043	63.685	75.5737	94.185			2000	0.899335	0.910319	0.908006	0.905887	217.1
	97.3713	12.2387	17.2103	21.6503	39.1793	46.8753	69.388	73.9107	90.108			1000	0.807969	0.813593	0.817499	0.81302	211.7
	93.106											500	0.670045	0.678874	0.668799	0.672573
		0.857521	0.827	0.754029	0.604018	0.35935	0.297006	0.115195				250	0.502845	0.505814	0.528758	0.512472
		0.822937	0.7961	0.768099	0.606112	0.370563	0.315995	0.188305	-0.0115889			125	0.322505	0.370858	0.378098	0.357153
		0.868551	0.815153	0.767466	0.579196	0.496538	0.254742	0.206166	0.0321999			62.5	0.267835	0.250552	0.265554	0.261314
		0.84967	0.812751	0.763198	0.596442	0.408817	0.289247	0.169889	0.0103055			31.25	0.0965744	0.155695	0.148532	0.133601
		0.0237993	0.0155896	0.0079467	0.0149718	0.076175	0.0313547	0.0482009	0.0309634			15.625	0.0965729	0.108722	0.0924872	0.0992607
												4.夏佛塔苷				平均
												4000	0.956457	0.956009	0.959367	0.957278	254.8	250.3	4.15812
												2000	0.916338	0.910482	0.912201	0.913007	246.6
												1000	0.822714	0.822763	0.813899	0.819792	249.5
												500	0.650327	0.685364	0.659581	0.665091
	DOF-W											250	0.491168	0.489866	0.482528	0.487854
0913	5%DMSO	H20	10000	5000	2500	1250	625	312.5	156.25	78.125		125	0.317054	0.30288	0.325	0.314978
39W µg/ml	328.962	404.233	324.322	337.668	343.271	317.294	313.932	321.27	330.203	362.847		62.5	0.202433	0.201139	0.233808	0.21246
	327.527	409.991	333.291	305.336	319.082	314.863	277.536	317.207	326.965	351.367		31.25	0.076462	0.0778095	0.0824969	0.0789228
	323.969	396.417	328.863	342.444	335.756	318.937	304.541	304.911	317.626	347.894		15.625	0.0784214	0.159911	0.0663649
39对照	139.085	128.789	307.312	281.995	254.543	212.499	188.939	161.613	153.814	147.597
	117.82	129.686	306.287	268.275	255.772	227.227	180.55	173.38	151.531	116.39		6.维采宁-1				平均
	127.561	129.27	311.59	291.238	269.021	231.883	192.944	161.199	146.216	144.212		4000	0.956565	0.955512	0.948579	0.953552	260.4	255.633	5.44457
平均	128.155	129.248	308.396	280.503	259.779	223.87	187.478	165.397	150.52	136.066		2000	0.907391	0.898608	0.905048	0.903682	249.7
												1000	0.840923	0.809093	0.827144	0.82572	256.8
	200.807	274.985	15.9257	57.1653	83.4923	93.4243	126.454	155.873	179.683	226.781		500	0.657464	0.663866	0.662086	0.661138
	199.372	280.743	24.8947	24.8333	59.3033	90.9933	90.0583	151.81	176.445	215.301		250	0.460956	0.492837	0.472227	0.47534
	195.814	267.169	20.4667	61.9413	75.9773	95.0673	117.063	139.514	167.106	211.828		125	0.295871	0.335501	0.31723	0.316201
mean	198.664	274.299										62.5	0.206951	0.197334	0.198699	0.200995
			0.941941	0.791596	0.695617	0.659408	0.538993	0.431744	0.344941	0.173239		31.25	0.117337	0.118875	0.0991367	0.111783
			0.909243	0.909467	0.783801	0.668271	0.671679	0.446556	0.356746	0.215091		15.625	0.0593239	0.0362218	0.0671939	0.0542466
			0.925386	0.774184	0.723014	0.653418	0.573229	0.491383	0.390792	0.227752
		MEAN	0.925523	0.825082	0.734144	0.660366	0.594634	0.456561	0.36416	0.20536		7.维采宁-2				平均
												4000	0.963388	0.965988	0.957871	0.962416	266.2	257.667	7.56131
												2000	0.920606	0.915965	0.909432	0.915334	255
6月20号												1000	0.82429	0.827025	0.827509	0.826275	251.8
芦丁	T3 (µM)											500	0.667741	0.676492	0.66029	0.668174
		4000	2000	1000	500	250	125	62.5	31.25	15.625		250	0.482185	0.485652	0.480857	0.482898
												125	0.286005	0.326259	0.317103	0.309789
	360.648	21.763	26.798	48.024	83.906	141.598	214.221	258.286	318.154	334.781		62.5	0.136915	0.156909	0.186511	0.160112
	361.953	22.565	24.357	46.774	81.944	140.938	203.475	262.127	305.015	332.081		31.25	0.108942	0.0795262	0.139094	0.109187
	362.488	23.452	24.871	45.906	84.183	135.839	201.866	258.793	306.607	335.689		15.625	0.0989348	0.0565189	0.0686011	0.0746849
	141.458	4.214	4.27	5.117	10.547	31.378	61.698	94.188	116.24	136.974
	138.123	4.263	4.469	5.861	10.359	30.73	65.422	95.65	119.256	130.685		8.维采宁-3				平均
	138.789	4.815	4.54	5.063	10.825	31.223	63.844	96.872	116.635	134.352		4000	0.967622	0.965569	0.96399	0.965727	256.4	242.9	11.9662
	139.457	4.43067	4.42633	5.347	10.577	31.1103	63.6547	95.57	117.377	134.004		2000	0.927026	0.932583	0.924179	0.927929	238.7
												1000	0.840132	0.838642	0.835005	0.837926	233.6
	221.191	17.3323	22.3717	42.677	73.329	110.488	150.566	162.716	200.777	200.777		500	0.676098	0.696147	0.702285	0.69151
	222.496	18.1343	19.9307	41.427	71.367	109.828	139.82	166.557	187.638	198.077		250	0.482041	0.50084	0.497137	0.493339
	223.031	19.0213	20.4447	40.559	73.606	104.729	138.211	163.223	189.23	201.685		125	0.298648	0.321655	0.32997	0.316758
	222.24											62.5	0.183576	0.210052	0.213138	0.202256
		0.922011	0.899335	0.807969	0.670045	0.502845	0.322505	0.267835	0.0965744	0.0965729		31.25	0.078019	0.0655441	0.102255	0.0819393
		0.918402	0.910319	0.813593	0.678874	0.505814	0.370858	0.250552	0.155695	0.108722
		0.914411	0.908006	0.817499	0.668799	0.528758	0.378098	0.265554	0.148532	0.0924872			9. 白麻苷			平均
		0.918274	0.905887	0.81302	0.672573	0.512472	0.357153	0.261314	0.133601	0.0992607		4000	0.947509	0.944208	0.949102	0.94694	303	295.667	8.53366
		0.00380156	0.0057904	0.00479089	0.0054923	0.0141818	0.0302243	0.00938941	0.032265	0.00844451		2000	0.888503	0.892777	0.890582	0.890621	286.3
												1000	0.794365	0.799079	0.791756	0.795067	297.7
												500	0.635297	0.643664	0.631208	0.636723
夏佛塔苷	T4(µM)											250	0.446672	0.468005	0.483554	0.466077
		4000	2000	1000	500	250	125	62.5	31.25	15.625		125	0.29889	0.324185	0.280733	0.301269
												62.5	0.139063	0.127671	0.157692	0.141475
	368.784	12.96	22.334	43.86	86.729	140.704	212.255	272.202	324.913	341.942		31.25	0.0438085	0.0416254	-0.0144609	0.0236577
	357.517	13.06	23.642	43.849	78.903	140.995	215.421	272.491	324.612	323.74		15.625	-0.0589147	0.0109434	-0.0267036	-0.0248916
	358.391	12.31	23.258	45.829	84.662	142.634	210.48	265.194	323.565	344.635
	147.031	2.813	3.667	4.089	7.738	27.576	59.237	91.094	113.476	136.957		10. 芹菜素-6-C-α-L-吡喃阿拉伯糖-8-C-β-D-吡喃木糖苷
	135.424	3.275	3.457	4.222	8.986	26.83	58.417	92.367	124.69	131.786		4000	0.950968	0.956352	0.950873	0.952731	271.8	272.733	4.67047
	132.139	3.614	3.816	4.47	9.148	26.739	61.47	98.697	117.712	139.535		2000	0.905238	0.90973	0.89776	0.904243	268.6
	138.198	3.234	3.64667	4.26033	8.624	27.0483	59.708	94.0527	118.626	136.093		1000	0.82357	0.813229	0.816914	0.817904	277.8
												500	0.672717	0.67993	0.656633	0.66976
	230.586	9.726	18.6873	39.5997	78.105	113.656	152.547	178.149	206.287	205.849		250	0.487649	0.480553	0.471468	0.47989
	219.319	9.826	19.9953	39.5887	70.279	113.947	155.713	178.438	205.986	187.647		125	0.276431	0.283568	0.298959	0.286319
	220.193	9.076	19.6113	41.5687	76.038	115.586	150.772	171.141	204.939	208.542		62.5	0.15982	0.169226	0.157193	0.16208
	223.366											31.25	0.0649366	0.0831304	0.0625639	0.0702103
		0.956457	0.916338	0.822714	0.650327	0.491168	0.317054	0.202433	0.076462	0.0784214		15.625	-0.00146624	0.00193964	0.000877278	0.000450227
		0.956009	0.910482	0.822763	0.685364	0.489866	0.30288	0.201139	0.0778095	0.159911
		0.959367	0.912201	0.813899	0.659581	0.482528	0.325	0.233808	0.0824969	0.0663649		11. Quercetin 3-O-(6''-O-malonyl)-β-D-glucoside
		0.957278	0.913007	0.819792	0.665091	0.487854	0.314978	0.21246	0.0789228	0.101566		4000	0.943453	0.947353	0.947863	0.946223	305.7	288.167	17.9113
		0.00182314	0.00300995	0.00510369	0.0181565	0.0046583	0.0112055	0.0184989	0.00316775	0.0508867		2000	0.88526	0.886337	0.888277	0.886625	288.9
												1000	0.77565	0.77943	0.778455	0.777845	269.9
												500	0.616161	0.623236	0.63305	0.624149
												250	0.454986	0.470919	0.4776	0.467835
维采宁-1	T6(µM)											125	0.26983	0.297809	0.300685	0.289441
		4000	2000	1000	500	250	125	62.5	31.25	15.625		62.5	0.171335	0.158893	0.168041	0.166089
												31.25	0.0507523	0.0586215	0.106724	0.0720327
	356.998	12.766	24.106	39.187	82.727	141.185	208.687	259.339	303.473	334.375		15.625	0.105144	0.153483	0.231089
	339.405	12.992	25.991	46.018	81.353	134.343	200.182	261.403	303.143	339.333
	347.362	14.48	24.609	42.144	81.735	138.766	204.103	261.11	307.379	332.686		12. 山奈酚-3-O-芸香糖苷
	134.693	3.3	4.221	4.67	9.643	26.941	58.642	88.141	111.883	126.834		4000	0.928034	0.927915	0.92835	0.9281	377.5	374.433	18.0959
	133.13	3.575	4.264	5.956	9.176	25.254	56.313	89.919	114.21	136.616		2000	0.85899	0.861389	0.858022	0.859467	355
	132.104	3.458	4.208	4.515	8.824	24.303	57.761	89.362	116.034	134.032		1000	0.749855	0.769452	0.739317	0.752874	390.8
	133.309	3.44433	4.231	5.047	9.21433	25.4993	57.572	89.1407	114.042	132.494		500	0.580884	0.572115	0.567307	0.573435
												250	0.381295	0.387657	0.37662	0.381857
	223.689	9.32167	19.875	34.14	73.5127	115.686	151.115	170.198	189.431	201.881		125	0.224547	0.28293	0.226005	0.244494
	206.096	9.54767	21.76	40.971	72.1387	108.844	142.61	172.262	189.101	206.839		62.5	0.134746	0.138852	0.145034	0.139544
	214.053	11.0357	20.378	37.097	72.5207	113.267	146.531	171.969	193.337	200.192		31.25	0.0694607	0.0549718	0.0244088	0.0496138
	214.613											15.625	-0.00310799	0.0727693	-0.0272311	0.0141434
		0.956565	0.907391	0.840923	0.657464	0.460956	0.295871	0.206951	0.117337	0.0593239
		0.955512	0.898608	0.809093	0.663866	0.492837	0.335501	0.197334	0.118875	0.0362218		13 紫云英苷
		0.948579	0.905048	0.827144	0.662086	0.472227	0.31723	0.198699	0.0991367	0.0671939		4000	0.948869	0.939057	0.94805	0.945325	310.8	275.7	33.041
		0.953552	0.903682	0.82572	0.661138	0.47534	0.316201	0.200995	0.111783	0.0542466		2000	0.894856	0.899874	0.899334	0.898022	245.2
		0.00433907	0.00454801	0.0159624	0.0033046	0.0161667	0.0198348	0.00520342	0.0109787	0.0160982		1000	0.795509	0.789743	0.783884	0.789712	271.1
												500	0.659494	0.673513	0.672325	0.668444
												250	0.396563	0.534021	0.483113	0.471232
维采宁-2	T7(µM)											125	0.259785	0.338281	0.299421	0.299162
		4000	2000	1000	500	250	125	62.5	31.25	15.625		62.5	0.166059	0.184607	0.181534	0.1774
	353.35	15.257	25.8	47.281	83.494	140.481	214.861	279.214	314.445	340.6		31.25	0.0647404	0.0922937	0.0664568	0.074497
	341.405	14.699	26.796	46.694	81.616	139.737	206.222	274.923	320.758	349.703		15.625	0.0397219	0.0242873	0.0328153	0.0322748
	359.573	16.441	28.198	46.59	85.093	140.766	208.187	268.57	307.974	347.11
	134.161	6.782	9.321	9.778	12.048	29.1	62.067	93.033	121.205	154.579
	133.214	8.069	8.772	9.865	12.546	29.649	63.019	95.526	119.887	141.603		14 异鼠李素-3-O-葡萄糖苷
	137.611	7.348	8.19	9.071	11.967	29.305	59.8	93.396	128.546	145.478		4000	0.955687	0.955524	0.954054	0.955088	212.7	209.167	3.139
	134.995	7.39967	8.761	9.57133	12.187	29.3513	61.6287	93.985	123.213	147.22		2000	0.910374	0.913868	0.910878	0.911707	208.1
												1000	0.835935	0.834221	0.835636	0.835264	206.7
	218.355	7.85733	17.039	37.7097	71.307	111.13	153.232	185.229	191.232	193.38		500	0.704002	0.709805	0.714431	0.709412
	206.41	7.29933	18.035	37.1227	69.429	110.386	144.593	180.938	197.545	202.483		250	0.542811	0.538291	0.543866	0.541656
	224.578	9.04133	19.437	37.0187	72.906	111.415	146.558	174.585	184.761	199.89		125	0.35717	0.358361	0.361692	0.359074
	216.447											62.5	0.222231	0.241835	0.241142	0.235069
		0.963388	0.920606	0.82429	0.667741	0.482185	0.286005	0.136915	0.108942	0.0989348		31.25	0.133736	0.125066	0.13559	0.131464
		0.965988	0.915965	0.827025	0.676492	0.485652	0.326259	0.156909	0.0795262	0.0565189		15.625	0.0647477	0.0980747	0.0622608	0.0750278
		0.957871	0.909432	0.827509	0.66029	0.480857	0.317103	0.186511	0.139094	0.0686011
		0.962416	0.915334	0.826275	0.668174	0.482898	0.309789	0.160112	0.109187	0.0746849		15 异槲皮苷
		0.0041449	0.00561344	0.00173603	0.00810933	0.00247557	0.0211001	0.0249528	0.0297846	0.0218526		4000	0.960542	0.961111	0.958711	0.960121	223.7	212.733	10.4462
												2000	0.915469	0.917771	0.91976	0.917667	211.6
												1000	0.841413	0.835581	0.842784	0.839926	202.9
维采宁-3	T8(µM)											500	0.686347	0.685389	0.707562	0.693099
		4000	2000	1000	500	250	125	62.5	31.25			250	0.520013	0.513838	0.525588	0.519813
	372.552	10.165	20.488	40.814	81.41	141.705	215.69	275.38	323.823			125	0.354403	0.378864	0.386077	0.373115
	366.299	10.628	19.235	41.15	76.889	137.466	210.502	269.41	326.636			62.5	0.23585	0.263727	0.259925	0.253167
	372.992	10.984	21.13	41.97	75.505	138.301	208.627	268.714	318.358			31.25	0.105973	0.12608	0.134336	0.12213
	145.61	2.674	4.504	4.616	8.559	24.231	56.328	90.591	114.649			15.625	0.0151847	0.0604408	0.0532911	0.0429722
	138.565	2.469	3.756	4.341	7.952	25.613	58.415	89.595	118.136
	151.192	3.449	3.839	5.338	8.607	24.884	57.879	93.663	114.986			16. 木犀草素-8-C-β-D-吡喃葡萄糖-6-C-β-D-吡喃木糖
	145.122	2.864	4.033	4.765	8.37267	24.9093	57.5407	91.283	115.924			4000	0.946537	0.947244	0.947842	0.947208	256.3	251.633	5.09346
												2000	0.896095	0.902187	0.892461	0.896915	252.4
	227.43	7.301	16.455	36.049	73.0373	116.796	158.149	184.097	207.899			1000	0.806535	0.805433	0.810232	0.8074	246.2
	221.177	7.764	15.202	36.385	68.5163	112.557	152.961	178.127	210.712			500	0.663173	0.669693	0.642298	0.658388
	227.87	8.12	17.097	37.205	67.1323	113.392	151.086	177.431	202.434			250	0.497009	0.496309	0.512184	0.501834
	225.492											125	0.310051	0.325816	0.337072	0.324313
		0.967622	0.927026	0.840132	0.676098	0.482041	0.298648	0.183576	0.078019			62.5	0.198529	0.187918	0.21991	0.202119
		0.965569	0.932583	0.838642	0.696147	0.50084	0.321655	0.210052	0.0655441			31.25	0.108419	0.104444	0.127116	0.113326
		0.96399	0.924179	0.835005	0.702285	0.497137	0.32997	0.213138	0.102255			15.625	0.0443895	0.0549499	0.0237719	0.0410371
		0.965727	0.927929	0.837926	0.69151	0.493339	0.316758	0.202256	0.0819393
		0.00182119	0.00427411	0.00263711	0.0136956	0.00995821	0.0162255	0.0162501	0.0186668			17 木犀草素-6-C-β-D-吡喃葡萄糖
												4000	0.930651	0.940224	0.939478	0.936784	334.2	316.633	15.5565
6.27号												2000	0.884165	0.887614	0.88335	0.885043	304.6
	T9 4000µM											1000	0.780104	0.78862	0.773088	0.780604	311.1
		4000	2000	1000	500	250	125	62.5	31.25	15.625		500	0.623039	0.62574	0.614	0.620926
	613.521	25.748	50.274	89.106	158.464	253.682	347.095	453.925	526.951	577.901		250	0.417655	0.44259	0.442432	0.434225
	579.404	27.106	48.516	87.167	155.022	244.907	336.69	458.611	527.849	549.165		125	0.254439	0.30312	0.302388	0.286649
	614	25.093	49.419	90.179	160.146	238.511	354.564	446.262	550.92	564.651		62.5	0.11902	0.128078	0.149726	0.132274
	167.611	3.776	4.605	4.196	8.523	25.806	60.707	98.953	135.416	147.744		31.25	0.0466001	0.0636319	0.0634933	0.0579084
	147.377	4.111	4.335	4.398	8.809	26.335	55.747	98.472	136.906	132.592		15.625	-0.0418343	0.0380202	-0.00828366	-0.00403259
	159.263	4.581	4.29	4.961	8	26.074	59.63	101.915	128.548	146.619
	158.084	4.156	4.41	4.51833	8.444	26.0717	58.6947	99.78	133.623	142.318		19 木犀草素-6-C-β-D-吡喃葡萄糖-8-C-β-D-吡喃木糖
												4000	0.943018	0.943043	0.946519	0.944193	308.1	293.6	13.2895
	455.437	21.592	45.864	84.5877	150.02	227.61	288.4	354.145	393.328	435.583		2000	0.886554	0.885725	0.893514	0.888597	290.7
	421.32	22.95	44.106	82.6487	146.578	218.835	277.995	358.831	394.226	406.847		1000	0.781175	0.778671	0.798136	0.785994	282
	455.916	20.937	45.009	85.6607	151.702	212.439	295.869	346.482	417.297	422.333		500	0.628093	0.618639	0.642681	0.629804
	444.225											250	0.434272	0.456207	0.437799	0.442759
		0.947509	0.888503	0.794365	0.635297	0.446672	0.29889	0.139063	0.0438085	-0.0589147		125	0.259922	0.30284	0.312389	0.291717
		0.944208	0.892777	0.799079	0.643664	0.468005	0.324185	0.127671	0.0416254	0.0109434		62.5	0.181332	0.191367	0.1865	0.1864
		0.949102	0.890582	0.791756	0.631208	0.483554	0.280733	0.157692	-0.0144609	-0.0267036		31.25	0.0811596	0.0846919	0.0995528	0.0884681
		0.94694	0.890621	0.795067	0.636723	0.466077	0.301269	0.141475	0.0236577	-0.0248916		15.625	0.0501429	0.0612454	0.0502791	0.0538891
		0.00249607	0.00213714	0.00371123	0.00634959	0.018516	0.0218236	0.0151551	0.0330297	0.0349643
												21
T10. 芹菜素-6-C-α-L-吡喃阿拉伯糖-8-C-β-D-吡喃木糖苷												4000	0.911338	0.896001	0.901923	0.903087	432.5	430.3	8.02932
		22.644	42.358	76.559	141.046	229.62	346.999	429.79	500.323	542.778		2000	0.834152	0.82903	0.839614	0.834265	437
		20.429	40.51	80.813	138.079	232.539	344.063	425.921	492.839	541.377		1000	0.717033	0.716955	0.72551	0.719833	421.4
		22.683	45.434	79.297	147.662	236.276	337.732	430.871	501.299	541.814		500	0.549451	0.55052	0.566942	0.555638
		3.022	3.748	4.384	6.852	19.379	48.98	84.728	111.597	134.907		250	0.368097	0.354529	0.360755	0.361127
		2.356	3.772	3.764	6.163	18.449	49.438	85.092	123.931	130.15		125	0.200367	0.203445	0.197275	0.200362
		2.046	2.613	3.807	6.241	18.768	49.662	82.731	111.531	127.423		62.5	0.0725165	0.0966809	0.101701	0.0902995
		2.47467	3.37767	3.985	6.41867	18.8653	49.36	84.1837	115.686	130.827		31.25	0.0509476	0.0468586	0.0366215	0.0448092
												15.625	0.000540175	0.00228809	0.0117691	0.00486579
		20.1693	38.9803	72.574	134.627	210.755	297.639	345.606	384.637	411.951
		17.9543	37.1323	76.828	131.66	213.674	294.703	341.737	377.153	410.55
		20.2083	42.0563	75.312	141.243	217.411	288.372	346.687	385.613	410.987
		0.950968	0.905238	0.82357	0.672717	0.487649	0.276431	0.15982	0.0649366	-0.00146624
		0.956352	0.90973	0.813229	0.67993	0.480553	0.283568	0.169226	0.0831304	0.00193964
		0.950873	0.89776	0.816914	0.656633	0.471468	0.298959	0.157193	0.0625639	0.000877278
		0.952731	0.904243	0.817904	0.66976	0.47989	0.286319	0.16208	0.0702103	0.000450227
		0.0031366	0.00604692	0.00524143	0.0119264	0.00811081	0.0115134	0.00632693	0.0112519	0.00174263
T11 Quercetin 3-O-(6''-O-malonyl)-β-D-glucoside
		527.177	30.855	55.525	100.239	170.933	255.763	366.489	437.451	513.087	529.483
		548.26	29.251	55.082	98.684	168.023	249.209	354.98	442.569	509.85	509.599
		547.589	29.041	54.284	99.085	163.986	246.461	353.797	438.806	490.063	477.676
		137.679	7.378	8.331	7.513	12.354	32.667	66.043	98.109	119.574	149.371
		126.033	7.832	8.15	8.364	13.019	29.386	66.24	97.046	125.645	153.298
		131.964	7.574	8.5	7.982	13.752	32.665	66.122	94.588	122.628	181.488
		131.892	7.59467	8.327	7.953	13.0417	31.5727	66.135	96.581	122.616	161.386
		395.285	23.2603	47.198	92.286	157.891	224.19	300.354	340.87	390.471	368.097
		416.368	21.6563	46.755	90.731	154.981	217.636	288.845	345.988	387.234	348.213
		415.697	21.4463	45.957	91.132	150.944	214.888	287.662	342.225	367.447	316.29
		409.117
			0.943453	0.88526	0.77565	0.616161	0.454986	0.26983	0.171335	0.0507523	0.105144
			0.947353	0.886337	0.77943	0.623236	0.470919	0.297809	0.158893	0.0586215	0.153483
			0.947863	0.888277	0.778455	0.63305	0.4776	0.300685	0.168041	0.106724	0.231089
			0.946223	0.886625	0.777845	0.624149	0.467835	0.289441	0.166089	0.0720327	0.163239
			0.00241222	0.00152889	0.00196261	0.00848114	0.0116179	0.0170445	0.00644644	0.0303004	0.0635364
T12 山奈酚-3-O-芸香糖苷
		597.332	34.979	63.23	108.4	185.649	294.355	403.653	479.822	529.685	569.313
		567.482	35.028	62.243	100.339	189.256	291.738	379.637	478.133	535.645	538.101
		613.588	34.849	63.628	112.735	191.234	296.278	403.053	475.59	548.217	579.236
		170.514	5.324	4.912	5.605	13.792	40.084	80.338	124.285	144.664	161.998
		144.994	5.369	5.397	5.068	12.842	36.309	93.296	123.401	144.485	141.753
		168.935	5.435	5.368	5.837	13.105	43.162	80.381	124.018	151.579	166.308
		161.481	5.376	5.22567	5.50333	13.2463	39.8517	84.6717	123.901	146.909	156.686
		435.851	29.603	58.0043	102.897	172.403	254.503	318.981	355.921	382.776	412.627
		406.001	29.652	57.0173	94.8357	176.01	251.886	294.965	354.232	388.736	381.415
		452.107	29.473	58.4023	107.232	177.988	256.426	318.381	351.689	401.308	422.55
		431.32
			0.928034	0.85899	0.749855	0.580884	0.381295	0.224547	0.134746	0.0694607	-0.00310799
			0.927915	0.861389	0.769452	0.572115	0.387657	0.28293	0.138852	0.0549718	0.0727693
			0.92835	0.858022	0.739317	0.567307	0.37662	0.226005	0.145034	0.0244088	-0.0272311
			0.9281	0.859467	0.752874	0.573435	0.381857	0.244494	0.139544	0.0496138	0.0141434
			0.00022488	0.00173349	0.0152927	0.00688424	0.00553989	0.0332947	0.00517886	0.0229989	0.0521846
T13 紫云英苷
		556.817	23.984	46.649	88.165	146.958	272.32	361.71	443.151	515.1	540.725
		528.159	28.02	44.585	90.537	141.191	215.777	329.421	435.521	503.766	547.074
		577.814	24.321	44.807	92.947	141.68	236.718	345.406	436.785	514.394	543.566
		170.938	2.769	3.456	3.871	7.589	25.465	60.329	101.489	130.863	151.017
		149.25	3.082	3.195	3.761	6.468	23.323	52.528	97.571	130.744	130.913
		171.192	3.003	3.544	4.512	6.617	23.504	58.815	101.272	129.541	155.219
		163.793	2.95133	3.39833	4.048	6.89133	24.0973	57.224	100.111	130.383	145.716
		393.024	21.0327	43.2507	84.117	140.067	248.223	304.486	343.04	384.717	395.009
		364.366	25.0687	41.1867	86.489	134.3	191.68	272.197	335.41	373.383	401.358
		414.021	21.3697	41.4087	88.899	134.789	212.621	288.182	336.674	384.011	397.85
		390.47
			0.948869	0.894856	0.795509	0.659494	0.396563	0.259785	0.166059	0.0647404	0.0397219
			0.939057	0.899874	0.789743	0.673513	0.534021	0.338281	0.184607	0.0922937	0.0242873
			0.94805	0.899334	0.783884	0.672325	0.483113	0.299421	0.181534	0.0664568	0.0328153
			0.945325	0.898022	0.789712	0.668444	0.471232	0.299162	0.1774	0.074497	0.0322748
			0.00544369	0.0027544	0.00581265	0.0077739	0.0694947	0.0392484	0.00994153	0.0154363	0.00773149
T14 异鼠李素-3-O-葡萄糖苷
		481.62	22.194	41.261	72.431	129.027	210.039	314.517	405.33	468.86	515.395
		549.697	22.261	39.824	73.136	126.64	211.898	314.027	397.266	472.426	501.686
		504.277	22.866	41.054	72.554	124.737	209.605	312.657	397.551	468.097	516.418
		135.596	4.019	3.762	4.439	7.859	24.282	51.111	85.082	111.867	134.772
		136.458	3.982	4.711	5.499	7.268	21.584	49.36	86.803	114.743	128.911
		140.219	3.897	4.708	4.891	6.679	20.059	49.799	84.303	110.961	128.359
		137.424	3.966	4.39367	4.943	7.26867	21.975	50.09	85.396	112.524	130.681
		344.196	18.228	36.8673	67.488	121.758	188.064	264.427	319.934	356.336	384.714
		412.273	18.295	35.4303	68.193	119.371	189.923	263.937	311.87	359.902	371.005
		366.853	18.9	36.6603	67.611	117.468	187.63	262.567	312.155	355.573	385.737
		374.44
			0.955687	0.910374	0.835935	0.704002	0.542811	0.35717	0.222231	0.133736	0.0647477
			0.955524	0.913868	0.834221	0.709805	0.538291	0.358361	0.241835	0.125066	0.0980747
			0.954054	0.910878	0.835636	0.714431	0.543866	0.361692	0.241142	0.13559	0.0622608
			0.955088	0.911707	0.835264	0.709412	0.541656	0.359074	0.235069	0.131464	0.0750278
			0.000899863	0.00188848	0.000915479	0.00522561	0.00296115	0.00234369	0.0111237	0.00561762	0.019998
T15 异槲皮苷
		539.509	20.257	39.126	69.901	135.892	216.424	313.936	395.856	474.091	529.26
		553.396	20.023	38.179	72.3	136.286	218.964	303.874	384.389	465.82	510.644
		549.653	21.01	37.361	69.337	127.165	214.131	300.907	385.953	462.424	513.585
		139.439	3.725	4.026	4.025	6.209	18.428	47.873	81.393	104.736	119.936
		138.706	4.342	4.402	4.966	6.666	20.325	49.279	80.397	111.969	125.928
		142.793	4.011	4.635	5.009	7.739	18.194	47.961	82.783	102.299	126.61
		140.313	4.026	4.35433	4.66667	6.87133	18.9823	48.371	81.5243	106.335	124.158
		399.196	16.231	34.7717	65.2343	129.021	197.442	265.565	314.332	367.756	405.102
		413.083	15.997	33.8247	67.6333	129.415	199.982	255.503	302.865	359.485	386.486
		409.34	16.984	33.0067	64.6703	120.294	195.149	252.536	304.429	356.089	389.427
		407.207
			0.960542	0.915469	0.841413	0.686347	0.520013	0.354403	0.23585	0.105973	0.0151847
			0.961111	0.917771	0.835581	0.685389	0.513838	0.378864	0.263727	0.12608	0.0604408
			0.958711	0.91976	0.842784	0.707562	0.525588	0.386077	0.259925	0.134336	0.0532911
			0.960121	0.917667	0.839926	0.693099	0.519813	0.373115	0.253167	0.12213	0.0429722
			0.00125378	0.00214729	0.00382487	0.0125345	0.00587714	0.0166012	0.015117	0.0145882	0.0243287
T16 木犀草素-8-C-β-D-吡喃葡萄糖-6-C-β-D-吡喃木糖
		553.407	30.794	52.364	89.334	151.506	236.206	347.428	427.584	485.122	526.994
		526.297	30.503	49.858	89.787	148.824	236.494	340.943	431.949	486.757	522.65
		521.144	30.257	53.859	87.813	160.093	229.964	336.313	418.789	477.431	535.475
		144.429	8.41	9.785	9.427	13.137	30.358	63.172	97.154	116.712	134.751
		137.653	8.962	9.94	10.215	12.608	28.904	64.064	96.208	123.004	132.09
		138.473	9.034	9.144	9.615	13.114	28.643	63.62	100.339	115.399	134.875
		140.185	8.802	9.623	9.75233	12.953	29.3017	63.6187	97.9003	118.372	133.905
		413.222	21.992	42.741	79.5817	138.553	206.904	283.809	329.684	366.75	393.089
		386.112	21.701	40.235	80.0347	135.871	207.192	277.324	334.049	368.385	388.745
		380.959	21.455	44.236	78.0607	147.14	200.662	272.694	320.889	359.059	401.57
		393.431
			0.946537	0.896095	0.806535	0.663173	0.497009	0.310051	0.198529	0.108419	0.0443895
			0.947244	0.902187	0.805433	0.669693	0.496309	0.325816	0.187918	0.104444	0.0549499
			0.947842	0.892461	0.810232	0.642298	0.512184	0.337072	0.21991	0.127116	0.0237719
			0.947208	0.896915	0.8074	0.658388	0.501834	0.324313	0.202119	0.113326	0.0410371
			0.000653495	0.00491476	0.00251376	0.0143108	0.00896994	0.013573	0.0162955	0.0121064	0.015857
T17 木犀草素-6-C-β-D-吡喃葡萄糖
		580.205	32.67	53.904	96.987	165.922	270.138	366.258	454.406	509.562	559.962
		575.569	28.732	52.485	93.484	164.811	259.881	346.233	450.68	502.556	527.114
		573.309	29.039	54.239	99.873	169.64	259.946	346.534	441.775	502.613	546.161
		139.529	4.054	6.628	6.52	10.145	32.022	57.653	88.534	113.289	130.697
		140.528	4.264	6.51	5.903	12.165	30.724	63.04	96.616	123.362	133.183
		142.491	4.112	5.628	7.177	10.269	29.028	58.025	90.899	115.497	130.336
		140.849	4.14333	6.25533	6.53333	10.8597	30.5913	59.5727	92.0163	117.383	131.405
		439.356	28.5267	47.6487	90.4537	155.062	239.547	306.685	362.39	392.179	428.557
		434.72	24.5887	46.2297	86.9507	153.951	229.29	286.66	358.664	385.173	395.709
		432.46	24.8957	47.9837	93.3397	158.78	229.355	286.961	349.759	385.23	414.756
		435.512
			0.930651	0.884165	0.780104	0.623039	0.417655	0.254439	0.11902	0.0466001	-0.0418343
			0.940224	0.887614	0.78862	0.62574	0.44259	0.30312	0.128078	0.0636319	0.0380202
			0.939478	0.88335	0.773088	0.614	0.442432	0.302388	0.149726	0.0634933	-0.00828366
			0.936784	0.885043	0.780604	0.620926	0.434225	0.286649	0.132274	0.0579084	-0.00403259
			0.00532485	0.00226367	0.00777799	0.00614824	0.0143509	0.0278974	0.0157775	0.00979356	0.0400966
T19 木犀草素-6-C-β-D-吡喃葡萄糖-8-C-β-D-吡喃木糖
		565.239	26.96	50.932	95.107	163.564	265.042	369.894	439.913	503.635	530.907
		560.533	26.95	51.273	96.137	167.453	256.019	352.24	435.785	502.182	526.34
		547.018	25.52	48.069	88.13	157.563	263.591	348.312	437.787	496.069	530.851
		139.421	3.097	4.827	5.349	9.022	33.361	57.88	102.931	115.793	146.367
		134.764	3.593	3.875	4.957	11.031	30.889	70.042	103.084	127.168	139.583
		141.156	3.872	4.096	4.975	11.689	32.742	68.471	103.451	134.054	134.605
		138.447	3.52067	4.266	5.09367	10.5807	32.3307	65.4643	103.155	125.672	140.185
		426.792	23.4393	46.666	90.0133	152.983	232.711	304.43	336.758	377.963	390.722
		422.086	23.4293	47.007	91.0433	156.872	223.688	286.776	332.63	376.51	386.155
		408.571	21.9993	43.803	83.0363	146.982	231.26	282.848	334.632	370.397	390.666
		419.15
			0.943018	0.886554	0.781175	0.628093	0.434272	0.259922	0.181332	0.0811596	0.0501429
			0.943043	0.885725	0.778671	0.618639	0.456207	0.30284	0.191367	0.0846919	0.0612454
			0.946519	0.893514	0.798136	0.642681	0.437799	0.312389	0.1865	0.0995528	0.0502791
			0.944193	0.888597	0.785994	0.629804	0.442759	0.291717	0.1864	0.0884681	0.0538891
			0.00201414	0.00427782	0.0105897	0.0121125	0.0117788	0.0279458	0.0050184	0.00976074	0.0063711
T21
		526.537	62.68	92.618	140.595	213.724	307.617	407.684	487.243	517.245	554.743
		568.945	68.989	94.725	140.627	213.284	313.198	406.418	477.303	518.927	554.024
		516.379	66.553	90.371	137.108	206.529	310.637	408.956	475.238	523.138	550.124
		103.141	26.497	24.725	24.03	27.856	48.808	76.41	105.76	122.704	149.94
		139.689	25.422	24.826	23.581	28.213	45.655	81.616	106.232	130.081	138.529
		145.34	26.708	23.639	24.98	29.105	48.591	78.243	105.181	127.777	142.382
		129.39	26.209	24.3967	24.197	28.3913	47.6847	78.7563	105.724	126.854	143.617
		397.147	36.471	68.2213	116.398	185.333	259.932	328.928	381.519	390.391	411.126
		439.555	42.78	70.3283	116.43	184.893	265.513	327.662	371.579	392.073	410.407
		386.989	40.344	65.9743	112.911	178.138	262.952	330.2	369.514	396.284	406.507
		407.897
			0.911338	0.834152	0.717033	0.549451	0.368097	0.200367	0.0725165	0.0509476	0.000540175
			0.896001	0.82903	0.716955	0.55052	0.354529	0.203445	0.0966809	0.0468586	0.00228809
			0.901923	0.839614	0.72551	0.566942	0.360755	0.197275	0.101701	0.0366215	0.0117691
			0.903087	0.834265	0.719833	0.555638	0.361127	0.200362	0.0902995	0.0448092	0.00486579
			0.00773471	0.00529327	0.00491681	0.0098044	0.00679143	0.00308498	0.0156037	0.00737963	0.00604199

## Sheet: general
		DPPH	ABTS	FRAP	COX-2	BSA-glycation
		IC50 μg/ml	IC50 μg/ml	EC1 (μg/ml)	IC50(μg/ml)	IC50 (μg/ml)
Extract	DOF-W	669.7 ± 20.59	224.57 ± 0.65	4580 ± 260	133.5±27.4	428.4±75.1
Positive	Trolox	24.7 ± 1.0 98.8 ± 4.0 (μM)	27.68 ± 1.04 110.72 ± 4.16(μM)	55.35 ± 5.22
	Celecoxib				1.4±0.8 μM 0.53 ± 0.30 μg/ml
	Aminoguanidine Hydrochloride					178.47 ± 12.27	1615.1 ± 111.0 μM
NO.	Compound	DPPH	ABTS	FRAP	COX-2	BSA-glycation
		IC50(μM)	IC50(μM)	EC1(μM)	IC50(μM)	IC50(μM)
10	Vicenin-2	>5000	74.41 ± 0.69	>5000	×	257.67± 7.56
11	Luteolin-8-C-β-D-glucopyranosyl-6-C-β-D-xylopyranoside	226.93 ±47.26	15.90 ± 0.19	1009.1± 143.3	14.2±3.4	251.6 ± 5.1
14	Vicenin-1	>5000	96.39 ± 2.11	>5000	×	255.63 ± 5.44
15	Luteolin-6-C-β-D-glucopyranosyl-8-C-β-D-xylopyranoside	145.13 ± 51.37	13.80 ± 0.82	1100.3 ± 138.4	13.9±2.4	293.6 ± 13.3
16	Quercetin-3-O-sophoroside	172.13 ± 76.03	6.63 ± 0.41	949.6 ± 41.9	11.0±0.7	295.7 ± 8.5
17	Schaftoside	>5000	75.59 ± 12.12	>5000	×	250.30 ± 4.16
18	Luteolin-6-C-β-D-glucopyranoside	102.28±6.20	7.10 ± 0.10	506.6 ± 78.3	7.9±2.4	316.6 ± 15.6
19	Vicenin-3	>5000	74.76 ± 0.92	>5000	×	242.90 ± 11.97
21	Neoschaftoside	>5000	21.45 ± 0.24	>5000	×	430.3 ± 8.0
24	Rutin	43.33 ± 1.75	33.09 ± 0.37	205.0 ± 12.2	10.3±2.8	222.03± 13.49
25	Isoquercitrin	197.30 ± 42.07	10.67 ± 0.03	520.2 ± 17.9	15.4±3.7	212.7 ± 10.4
26	Apigenin-6-C-α-L-arabinoside-8-C-β-D-xyloside	>5000	80.36 ± 0.77	>5000	×	272.7 ± 4.7
27	Quercetin 3-O-(6''-O-malonyl)-β-D-glucoside	24.70 ± 0.96	28.36 ± 0.47	826.7± 98.5	12.5±2.9	288.2 ± 17.9
28	Kaempferol-3-O-rutinoside	>5000	35.01 ± 0.22	>5000	×	374.4 ± 18.1
31	Astragaline	>5000	34.31 ± 0.10	>5000	×	275.7 ± 33.0
32	Isorhamnetin-3-O-glucoside	2366.67 ± 87.61	44.71 ± 1.52	2757.3 ± 103.8	535.3±150.0	209.2 ± 3.1
Positive	Trolox	158.87 ± 4.47	145.67±1.22	559.8 ± 19.4
	NS-398				89.7 ± 6.4
	Aminoguanidine Hydrochloride					1615.1 ± 111.0

## Sheet: cell-antioxidant
FL荧光值	NT	UVB 10mJ/cm2
	-	-	40 μg/mL TPSHH	10 μg/mL TPSHH
1	12996.5	16539.3	13428.7	15043.4
2	12591.8	15924.3	13445	15366.8
3	14243.6	16297.3	14560.9	13718.3
AVE	13277.3	16253.7	13811.6	14709.5
SD	702.955	252.964	529.91	713.222
P值	0.00488311		0.00417609	0.0447559

## Sheet: cell-glycation
viability			μg/ml						糖化百分比%			DOF-W μg/mL
	DMEM	CK	40	20	10	5	1			NT	乙二醛	10	40	盐酸胍 0.1mM
	0.0708	0.804	0.8387	0.7831	0.802	0.8381	0.7277		1	28.1574	100.835	11.8029	33.1863	7.70881
	0.0704	0.8132	0.8263	0.7367	0.843	0.7783	0.7704		2	30.287	78.0805	27.5142	45.272	25.0942
	0.0715	0.8289	0.8258	0.846	0.7849	0.8047	0.8361		3	15.777	89.4322	11.5198	34.9684	26.6525
	0.0686	0.8141	0.7693	0.7992	0.7776	0.7907	0.804		4	21.591	107.356	21.0354	40.4642	19.3201
	0.0672	0.7631	0.7921	0.8296	0.847	0.7938	0.8332		5	4.17509	117.888	25.3564	13.1381	31.7332
	0.0704	0.7365	0.8086	0.8047	0.7756	0.8037	0.8389		6	12.0668	85.5954	25.9875	19.0119	29.373
mean	0.0698167	0.7933	0.810133	0.799883	0.805017	0.80155	0.801717		7	7.49337	122.07	24.1102	9.02983	14.982
		0.7235	0.740333	0.730083	0.735217	0.73175	0.731917		8	21.279	118.987	29.6012	40.5455	22.0415
		1	1.02327	1.0091	1.01619	1.0114	1.01163		9	14.3893	119.354	27.1391	37.1169	8.0455
									10	19.9316	94.6545	23.7689	11.2266	6.22266
		1.01479	1.06275	0.985902	1.01202	1.06192	0.90933		11	17.4428	86.8794	33.8309	30.666	11.1939
		1.02751	1.04561	0.921769	1.06869	0.979267	0.968348		12	10.6511	89.3174	20.3065	8.49789	21.4201
		1.04921	1.04492	1.07284	0.98839	1.01576	1.05916		13	25.8267	99.0105	35.615	7.94501	9.91324
		1.02875	0.966828	1.00815	0.9783	0.996406	1.01479		14	21.9195	88.066	11.3805	18.311	12.8845
		0.958258	0.998341	1.05017	1.07422	1.00069	1.05515		15	27.0513	103.468	18.7841	3.82375	8.74624
		0.921493	1.02115	1.01576	0.975536	1.01437	1.06303		16		99.0051	25.5738	32.5763	6.54533
		1	1.02327	1.0091	1.01619	1.0114	1.01163
									AVE	18.5359	100	23.3329	24.1112	16.3673
			DOF-W μg/ml						SD	7.50455	13.3882	7.06999	13.6003	8.43285
		control	1	5	10	20	40
	cell viability%	1.01479	1.06275	0.985902	1.01202	1.06192	0.90933
		1.02751	1.04561	0.921769	1.06869	0.979267	0.968348
		1.04921	1.04492	1.07284	0.98839	1.01576	1.05916
		1.02875	0.966828	1.00815	0.9783	0.996406	1.01479
		0.958258	0.998341	1.05017	1.07422	1.00069	1.05515
		0.921493	1.02115	1.01576	0.975536	1.01437	1.06303

## Sheet: Collagen I and III Staining
COL I	NT	VC	TPSHH 10 μg/ml	TPSHH 40 μg/ml
	0.667991	1.7388	1.08286	1.12317
	1.23305	1.70795	1.58532	1.18626
	0.818156	1.88581	1.37747	1.20825
	1.01426	1.68293	1.22616	1.3071
	1.26655	2.49472	0.961826	1.89202
			0.950603	2.32371
			0.920831	1.57029
			0.713502	1.75635
			1.25055
AVE	1	1.90204	1.11879	1.5459
SD	0.231888	0.304586	0.251906	0.395086
p value	/	0.00151633	0.436497	0.0256809
COL III	NT	VC	TPSHH 10 μg/ml	TPSHH 40 μg/ml
	1.06361	1.18217	0.534451	1.03155
	1.16463	1.37588	0.591929	0.858152
	0.947071	1.16519	0.599539	0.777905
	0.824686	1.31275	0.743783	1.00125
			0.703198	0.826723
			0.666309	1.05327
			0.526373	0.911702
				0.866238
AVE	1	1.259	0.623655	0.915849
SD	0.127168	0.0883917	0.0770774	0.0950957
p value	/	0.0274555	0.000367818	0.267635

[truncated: 2 more sheets: Collagen I and III ELISA, SA-β-gal staining]
